# Supplementary material for: Parent-of-origin effects on quantitative phenotypes in a large Hutterite pedigree
Source: Commun Biol. 2019 Jan 18;2:28. doi: 10.1038/s42003-018-0267-4 (PMC6338666; doi:10.1038/s42003-018-0267-4)
Supplement: Supplementary file 3 — Supplementary Data 1 [file 42003_2018_267_MOESM3_ESM.xlsx]

## Sheet: Maternal
Supplemental Data 1. Significant Maternal only associations. GWAS variants are not excluded (LDL chromosome 19). Including all SNPs in LD.
Phenotype	Chr	rsID	bp	Hutterite MAF	Variant	Gene	detail	NA	CGI id	NA	NA (N)	NA	NA	NA (AF)	Beta	SE	l_remle	l_mle	p_wald	Maternal p_lrt	p_score	qvalue	OR	Paternal p_wald	Paternal p_lrt	Paternal p_score	paternal qvalue	OR	Sample size	sample size
cimt	2	rs4077567	216703202	0.3003	ncRNA_intronic	LINC00607	LINC00607	2	1862234	216703202	118	G	A	0.312	0.04668	0.00830001	0.506717	0.513401	2.98807e-08	3.02333e-08	7.91711e-08	0.143817	1.0478 [1.03,1.065]	0.571875	0.568849	0.571539	0.922965	0.9951 [0.98,1.0121]	547	429
fev1	3	rs9849387	77764243	0.3925	intergenic	ROBO2	65129	3	2339106	77764243	157	A	G	0.418	-0.0891462	0.0151076	0.748022	0.758074	4.82484e-09	4.10471e-09	7.56294e-09	0.0222165	0.9147 [0.89,0.9422]	0.390493	0.386961	0.389789	0.922243	1.0136 [0.98,1.0454]	1102	945
fev1	3	rs6791779	74996505	0.2412	intergenic	MIR4444-1	267122	3	2319821	74996505	307	C	G	0.243	-0.102247	0.0180178	0.692858	0.701962	1.77866e-08	1.4752e-08	2.37764e-08	0.0222165	0.9028 [0.87,0.9353]	0.0704781	0.0687651	0.069606	0.826928	1.0363 [1,1.077]	1102	795
fev1	3	rs4677464	75163736	0.1612	intergenic	MIR4444-1	99891	3	2320625	75163736	324	G	T	0.158	-0.116772	0.0212631	0.738845	0.749167	4.9499e-08	4.25701e-08	6.76319e-08	0.0222165	0.8898 [0.85,0.9277]	0.0413801	0.0402223	0.0410104	0.778072	1.0447 [1,1.0896]	1102	778
fev1	3	rs4677461	75159504	0.1943	intergenic	MIR4444-1	104123	3	2320603	75159504	319	A	C	0.157	-0.11639	0.0212559	0.739952	0.750296	5.40937e-08	4.6645e-08	7.39061e-08	0.0222165	0.8901 [0.85,0.928]	0.0379111	0.0368668	0.0377073	0.770924	1.0454 [1,1.09]	1102	783
LDL	19	rs144483149	13286582	0.03651	intergenic	IER2	20864	19	11457751	13286582	149	C	T	0.046	0.531227	0.0917179	1.22257	1.23964	9.98249e-09	1.4937e-08	4.13255e-08	0.0024418	1.701 [1.42,2.036]	0.000279282	0.000271432	0.000306992	0.678845	1.6277 [1.25,2.1143]	807	658		Known GWAS signal
LDL	19	rs568448676	13324259	0.03651	intronic	CACNA1A	CACNA1A	19	11458026	13324259	149	A	G	0.046	0.531227	0.0917179	1.22257	1.23964	9.98249e-09	1.4937e-08	4.13255e-08	0.0024418	1.701 [1.42,2.036]	0.000279282	0.000271432	0.000306992	0.678845	1.6277 [1.25,2.1143]	807	658		Known GWAS signal
LDL	19	rs190144917	9895661	0.0338	intergenic	ZNF846	16251	19	11441358	9895661	118	C	T	0.044	0.527282	0.0917315	1.22981	1.24708	1.28165e-08	1.87003e-08	4.97115e-08	0.0024418	1.6943 [1.42,2.028]	5.34026e-07	5.01415e-07	7.55757e-07	0.0491459	1.9551 [1.51,2.5356]	807	689		Known GWAS signal
LDL	19	rs188874308	9905330	0.0338	intergenic	FBXL12	15613	19	11441397	9905330	118	A	G	0.044	0.527282	0.0917315	1.22981	1.24708	1.28165e-08	1.87003e-08	4.97115e-08	0.0024418	1.6943 [1.42,2.028]	5.34026e-07	5.01415e-07	7.55757e-07	0.0491459	1.9551 [1.51,2.5356]	807	689		Known GWAS signal
LDL	19	rs144213688	13163160	0.03571	intronic	NFIX	NFIX	19	11457323	13163160	135	T	C	0.045	0.521283	0.091738	1.22447	1.2416	1.85895e-08	2.77266e-08	7.29555e-08	0.0024418	1.6842 [1.41,2.0159]	0.000354028	0.00034457	0.000386849	0.689505	1.6147 [1.24,2.0978]	807	672		Known GWAS signal
LDL	19	rs77679906	13163515	0.03571	intronic	NFIX	NFIX	19	11457324	13163515	135	C	T	0.045	0.521283	0.091738	1.22447	1.2416	1.85895e-08	2.77266e-08	7.29555e-08	0.0024418	1.6842 [1.41,2.0159]	0.000354028	0.00034457	0.000386849	0.689505	1.6147 [1.24,2.0978]	807	672		Known GWAS signal
LDL	19	rs112429723	13163558	0.03571	intronic	NFIX	NFIX	19	11457325	13163562	135	-	C	0.045	0.521283	0.091738	1.22447	1.2416	1.85895e-08	2.77266e-08	7.29555e-08	0.0024418	1.6842 [1.41,2.0159]	0.000354028	0.00034457	0.000386849	0.689505	1.6147 [1.24,2.0978]	807	672		Known GWAS signal
LDL	19	rs10410538	13163576	0.03571	intronic	NFIX	NFIX	19	11457326	13163576	135	A	G	0.045	0.521283	0.091738	1.22447	1.2416	1.85895e-08	2.77266e-08	7.29555e-08	0.0024418	1.6842 [1.41,2.0159]	0.000354028	0.00034457	0.000386849	0.689505	1.6147 [1.24,2.0978]	807	672		Known GWAS signal
LDL	19	rs117712228	13165193	0.03571	intronic	NFIX	NFIX	19	11457330	13165193	135	T	C	0.045	0.521283	0.091738	1.22447	1.2416	1.85895e-08	2.77266e-08	7.29555e-08	0.0024418	1.6842 [1.41,2.0159]	0.000354028	0.00034457	0.000386849	0.689505	1.6147 [1.24,2.0978]	807	672		Known GWAS signal
LDL	19	rs28412508	13165569	0.03571	intronic	NFIX	NFIX	19	11457332	13165569	135	C	A	0.045	0.521283	0.091738	1.22447	1.2416	1.85895e-08	2.77266e-08	7.29555e-08	0.0024418	1.6842 [1.41,2.0159]	0.000354028	0.00034457	0.000386849	0.689505	1.6147 [1.24,2.0978]	807	672		Known GWAS signal
LDL	19	rs141821279	13168638	0.03571	intronic	NFIX	NFIX	19	11457338	13168638	135	G	C	0.045	0.521283	0.091738	1.22447	1.2416	1.85895e-08	2.77266e-08	7.29555e-08	0.0024418	1.6842 [1.41,2.0159]	0.000354028	0.00034457	0.000386849	0.689505	1.6147 [1.24,2.0978]	807	672		Known GWAS signal
LDL	19	rs10423956	13170224	0.03571	intronic	NFIX	NFIX	19	11457341	13170224	135	T	C	0.045	0.521283	0.091738	1.22447	1.2416	1.85895e-08	2.77266e-08	7.29555e-08	0.0024418	1.6842 [1.41,2.0159]	0.000354028	0.00034457	0.000386849	0.689505	1.6147 [1.24,2.0978]	807	672		Known GWAS signal
LDL	19	rs115864897	13170462	0.03571	intronic	NFIX	NFIX	19	11457342	13170462	135	G	A	0.045	0.521283	0.091738	1.22447	1.2416	1.85895e-08	2.77266e-08	7.29555e-08	0.0024418	1.6842 [1.41,2.0159]	0.000354028	0.00034457	0.000386849	0.689505	1.6147 [1.24,2.0978]	807	672		Known GWAS signal
LDL	19	rs386806954	13171584	0.03571	intronic	NFIX	NFIX	19	11457350	13171585	135	G	T	0.045	0.521283	0.091738	1.22447	1.2416	1.85895e-08	2.77266e-08	7.29555e-08	0.0024418	1.6842 [1.41,2.0159]	0.000354028	0.00034457	0.000386849	0.689505	1.6147 [1.24,2.0978]	807	672		Known GWAS signal
LDL	19	rs117295219	13172453	0.03571	intronic	NFIX	NFIX	19	11457352	13172453	135	T	C	0.045	0.521283	0.091738	1.22447	1.2416	1.85895e-08	2.77266e-08	7.29555e-08	0.0024418	1.6842 [1.41,2.0159]	0.000354028	0.00034457	0.000386849	0.689505	1.6147 [1.24,2.0978]	807	672		Known GWAS signal
LDL	19	rs16978871	13176179	0.03571	intronic	NFIX	NFIX	19	11457363	13176179	135	A	G	0.045	0.521283	0.091738	1.22447	1.2416	1.85895e-08	2.77266e-08	7.29555e-08	0.0024418	1.6842 [1.41,2.0159]	0.000354028	0.00034457	0.000386849	0.689505	1.6147 [1.24,2.0978]	807	672		Known GWAS signal
LDL	19	rs117533700	13176728	0.03571	intronic	NFIX	NFIX	19	11457364	13176728	135	T	C	0.045	0.521283	0.091738	1.22447	1.2416	1.85895e-08	2.77266e-08	7.29555e-08	0.0024418	1.6842 [1.41,2.0159]	0.000354028	0.00034457	0.000386849	0.689505	1.6147 [1.24,2.0978]	807	672		Known GWAS signal
LDL	19	rs367872888	13178320	0.03532	intronic	NFIX	NFIX	19	11457378	13178320	135	G	A	0.045	0.521283	0.091738	1.22447	1.2416	1.85895e-08	2.77266e-08	7.29555e-08	0.0024418	1.6842 [1.41,2.0159]	0.000354028	0.00034457	0.000386849	0.689505	1.6147 [1.24,2.0978]	807	672		Known GWAS signal
LDL	19	rs16978873	13179483	0.03571	intronic	NFIX	NFIX	19	11457380	13179483	135	G	A	0.045	0.521283	0.091738	1.22447	1.2416	1.85895e-08	2.77266e-08	7.29555e-08	0.0024418	1.6842 [1.41,2.0159]	0.000354028	0.00034457	0.000386849	0.689505	1.6147 [1.24,2.0978]	807	672		Known GWAS signal
LDL	19	rs8113263	13179662	0.03571	intronic	NFIX	NFIX	19	11457381	13179662	135	A	C	0.045	0.521283	0.091738	1.22447	1.2416	1.85895e-08	2.77266e-08	7.29555e-08	0.0024418	1.6842 [1.41,2.0159]	0.000354028	0.00034457	0.000386849	0.689505	1.6147 [1.24,2.0978]	807	672		Known GWAS signal
LDL	19	rs116307916	13183770	0.03571	intronic	NFIX	NFIX	19	11457385	13183770	135	T	C	0.045	0.521283	0.091738	1.22447	1.2416	1.85895e-08	2.77266e-08	7.29555e-08	0.0024418	1.6842 [1.41,2.0159]	0.000354028	0.00034457	0.000386849	0.689505	1.6147 [1.24,2.0978]	807	672		Known GWAS signal
LDL	19	rs75339272	13187582	0.03571	intronic	NFIX	NFIX	19	11457390	13187582	135	T	G	0.045	0.521283	0.091738	1.22447	1.2416	1.85895e-08	2.77266e-08	7.29555e-08	0.0024418	1.6842 [1.41,2.0159]	0.000354028	0.00034457	0.000386849	0.689505	1.6147 [1.24,2.0978]	807	672		Known GWAS signal
LDL	19	rs58848016	13191031	0.03571	intronic	NFIX	NFIX	19	11457395	13191031	135	-	A	0.045	0.521283	0.091738	1.22447	1.2416	1.85895e-08	2.77266e-08	7.29555e-08	0.0024418	1.6842 [1.41,2.0159]	0.000354028	0.00034457	0.000386849	0.689505	1.6147 [1.24,2.0978]	807	672		Known GWAS signal
LDL	19	rs142927801	13191505	0.03571	intronic	NFIX	NFIX	19	11457398	13191505	135	A	G	0.045	0.521283	0.091738	1.22447	1.2416	1.85895e-08	2.77266e-08	7.29555e-08	0.0024418	1.6842 [1.41,2.0159]	0.000354028	0.00034457	0.000386849	0.689505	1.6147 [1.24,2.0978]	807	672		Known GWAS signal
LDL	19	rs199732522	13194519	0.03571	intronic	NFIX	NFIX	19	11457405	13194527	135	-	T	0.045	0.521283	0.091738	1.22447	1.2416	1.85895e-08	2.77266e-08	7.29555e-08	0.0024418	1.6842 [1.41,2.0159]	0.000354028	0.00034457	0.000386849	0.689505	1.6147 [1.24,2.0978]	807	672		Known GWAS signal
LDL	19	rs117332249	13194781	0.03571	intronic	NFIX	NFIX	19	11457407	13194781	135	G	A	0.045	0.521283	0.091738	1.22447	1.2416	1.85895e-08	2.77266e-08	7.29555e-08	0.0024418	1.6842 [1.41,2.0159]	0.000354028	0.00034457	0.000386849	0.689505	1.6147 [1.24,2.0978]	807	672		Known GWAS signal
LDL	19	rs16978877	13195549	0.03571	intronic	NFIX	NFIX	19	11457409	13195549	135	A	T	0.045	0.521283	0.091738	1.22447	1.2416	1.85895e-08	2.77266e-08	7.29555e-08	0.0024418	1.6842 [1.41,2.0159]	0.000354028	0.00034457	0.000386849	0.689505	1.6147 [1.24,2.0978]	807	672		Known GWAS signal
LDL	19	rs145316067	13199556	0.03571	intronic	NFIX	NFIX	19	11457418	13199556	135	A	G	0.045	0.521283	0.091738	1.22447	1.2416	1.85895e-08	2.77266e-08	7.29555e-08	0.0024418	1.6842 [1.41,2.0159]	0.000354028	0.00034457	0.000386849	0.689505	1.6147 [1.24,2.0978]	807	672		Known GWAS signal
LDL	19	rs145933885	13200721	0.03571	intronic	NFIX	NFIX	19	11457420	13200721	135	A	G	0.045	0.521283	0.091738	1.22447	1.2416	1.85895e-08	2.77266e-08	7.29555e-08	0.0024418	1.6842 [1.41,2.0159]	0.000354028	0.00034457	0.000386849	0.689505	1.6147 [1.24,2.0978]	807	672		Known GWAS signal
LDL	19	rs202138513	13200777	0.03571	intronic	NFIX	NFIX	19	11457421	13200779	135	-	A	0.045	0.521283	0.091738	1.22447	1.2416	1.85895e-08	2.77266e-08	7.29555e-08	0.0024418	1.6842 [1.41,2.0159]	0.000354028	0.00034457	0.000386849	0.689505	1.6147 [1.24,2.0978]	807	672		Known GWAS signal
LDL	19	rs140567911	13204404	0.03571	intronic	NFIX	NFIX	19	11457431	13204404	135	C	T	0.045	0.521283	0.091738	1.22447	1.2416	1.85895e-08	2.77266e-08	7.29555e-08	0.0024418	1.6842 [1.41,2.0159]	0.000354028	0.00034457	0.000386849	0.689505	1.6147 [1.24,2.0978]	807	672		Known GWAS signal
LDL	19	rs144412371	13204414	0.03571	intronic	NFIX	NFIX	19	11457432	13204414	135	G	C	0.045	0.521283	0.091738	1.22447	1.2416	1.85895e-08	2.77266e-08	7.29555e-08	0.0024418	1.6842 [1.41,2.0159]	0.000354028	0.00034457	0.000386849	0.689505	1.6147 [1.24,2.0978]	807	672		Known GWAS signal
LDL	19	rs151187830	13204835	0.03571	intronic	NFIX	NFIX	19	11457433	13204835	135	G	A	0.045	0.521283	0.091738	1.22447	1.2416	1.85895e-08	2.77266e-08	7.29555e-08	0.0024418	1.6842 [1.41,2.0159]	0.000354028	0.00034457	0.000386849	0.689505	1.6147 [1.24,2.0978]	807	672		Known GWAS signal
LDL	19	rs75550675	13208677	0.03571	UTR3	NFIX	NFIX	19	11457446	13208677	135	T	C	0.045	0.521283	0.091738	1.22447	1.2416	1.85895e-08	2.77266e-08	7.29555e-08	0.0024418	1.6842 [1.41,2.0159]	0.000354028	0.00034457	0.000386849	0.689505	1.6147 [1.24,2.0978]	807	672		Known GWAS signal
LDL	19	rs368995304	13211129	0.03571	intronic	LYL1	LYL1	19	11457451	13211128	135	T	-	0.045	0.521283	0.091738	1.22447	1.2416	1.85895e-08	2.77266e-08	7.29555e-08	0.0024418	1.6842 [1.41,2.0159]	0.000354028	0.00034457	0.000386849	0.689505	1.6147 [1.24,2.0978]	807	672		Known GWAS signal
LDL	19	rs1003392	13212128	0.03571	intronic	LYL1	LYL1	19	11457457	13212128	135	G	A	0.045	0.521283	0.091738	1.22447	1.2416	1.85895e-08	2.77266e-08	7.29555e-08	0.0024418	1.6842 [1.41,2.0159]	0.000354028	0.00034457	0.000386849	0.689505	1.6147 [1.24,2.0978]	807	672		Known GWAS signal
LDL	19	rs138326911	13213277	0.03571	intronic	LYL1	LYL1	19	11457459	13213277	135	C	T	0.045	0.521283	0.091738	1.22447	1.2416	1.85895e-08	2.77266e-08	7.29555e-08	0.0024418	1.6842 [1.41,2.0159]	0.000354028	0.00034457	0.000386849	0.689505	1.6147 [1.24,2.0978]	807	672		Known GWAS signal
LDL	19	rs1122233	13213516	0.03571	UTR5	LYL1	LYL1	19	11457460	13213516	135	G	A	0.045	0.521283	0.091738	1.22447	1.2416	1.85895e-08	2.77266e-08	7.29555e-08	0.0024418	1.6842 [1.41,2.0159]	0.000354028	0.00034457	0.000386849	0.689505	1.6147 [1.24,2.0978]	807	672		Known GWAS signal
LDL	19	rs142462872	13065937	0.03551	intronic	GADD45GIP1	GADD45GIP1	19	11456853	13065937	136	C	G	0.045	0.52039	0.0918016	1.22661	1.24376	2.00717e-08	2.97147e-08	7.73292e-08	0.0024418	1.6827 [1.41,2.0144]	0.000365685	0.00035586	0.000399058	0.689505	1.613 [1.24,2.0957]	807	671		Known GWAS signal
LDL	19	rs151144034	13073252	0.03551	intergenic	GADD45GIP1	5184	19	11456882	13073252	136	C	A	0.045	0.52039	0.0918016	1.22661	1.24376	2.00717e-08	2.97147e-08	7.73292e-08	0.0024418	1.6827 [1.41,2.0144]	0.000365685	0.00035586	0.000399058	0.689505	1.613 [1.24,2.0957]	807	671		Known GWAS signal
LDL	19	rs112524225	13084849	0.03551	UTR3	DAND5	DAND5	19	11456931	13084849	136	C	T	0.045	0.52039	0.0918016	1.22661	1.24376	2.00717e-08	2.97147e-08	7.73292e-08	0.0024418	1.6827 [1.41,2.0144]	0.000365685	0.00035586	0.000399058	0.689505	1.613 [1.24,2.0957]	807	671		Known GWAS signal
LDL	19	rs80073013	13087831	0.03551	intergenic	DAND5	2264	19	11456944	13087831	136	G	T	0.045	0.52039	0.0918016	1.22661	1.24376	2.00717e-08	2.97147e-08	7.73292e-08	0.0024418	1.6827 [1.41,2.0144]	0.000365685	0.00035586	0.000399058	0.689505	1.613 [1.24,2.0957]	807	671		Known GWAS signal
LDL	19	rs6511847	13088366	0.03551	intergenic	DAND5	2799	19	11456948	13088366	136	G	A	0.045	0.52039	0.0918016	1.22661	1.24376	2.00717e-08	2.97147e-08	7.73292e-08	0.0024418	1.6827 [1.41,2.0144]	0.000365685	0.00035586	0.000399058	0.689505	1.613 [1.24,2.0957]	807	671		Known GWAS signal
LDL	19	rs111683602	13090416	0.03551	intergenic	DAND5	4849	19	11456956	13090416	136	G	A	0.045	0.52039	0.0918016	1.22661	1.24376	2.00717e-08	2.97147e-08	7.73292e-08	0.0024418	1.6827 [1.41,2.0144]	0.000365685	0.00035586	0.000399058	0.689505	1.613 [1.24,2.0957]	807	671		Known GWAS signal
LDL	19	rs113091342	13090688	0.03551	intergenic	DAND5	5121	19	11456957	13090688	136	T	C	0.045	0.52039	0.0918016	1.22661	1.24376	2.00717e-08	2.97147e-08	7.73292e-08	0.0024418	1.6827 [1.41,2.0144]	0.000365685	0.00035586	0.000399058	0.689505	1.613 [1.24,2.0957]	807	671		Known GWAS signal
LDL	19	rs57061450	13091506	0.03551	intergenic	DAND5	5939	19	11456960	13091506	136	C	T	0.045	0.52039	0.0918016	1.22661	1.24376	2.00717e-08	2.97147e-08	7.73292e-08	0.0024418	1.6827 [1.41,2.0144]	0.000365685	0.00035586	0.000399058	0.689505	1.613 [1.24,2.0957]	807	671		Known GWAS signal
LDL	19	rs111920263	13093227	0.03551	intergenic	DAND5	7660	19	11456966	13093227	136	A	G	0.045	0.52039	0.0918016	1.22661	1.24376	2.00717e-08	2.97147e-08	7.73292e-08	0.0024418	1.6827 [1.41,2.0144]	0.000365685	0.00035586	0.000399058	0.689505	1.613 [1.24,2.0957]	807	671		Known GWAS signal
LDL	19	rs75853086	13094044	0.03551	intergenic	DAND5	8477	19	11456972	13094044	136	T	C	0.045	0.52039	0.0918016	1.22661	1.24376	2.00717e-08	2.97147e-08	7.73292e-08	0.0024418	1.6827 [1.41,2.0144]	0.000365685	0.00035586	0.000399058	0.689505	1.613 [1.24,2.0957]	807	671		Known GWAS signal
LDL	19	rs78512588	13094218	0.03512	intergenic	DAND5	8651	19	11456973	13094218	136	A	C	0.045	0.52039	0.0918016	1.22661	1.24376	2.00717e-08	2.97147e-08	7.73292e-08	0.0024418	1.6827 [1.41,2.0144]	0.000365685	0.00035586	0.000399058	0.689505	1.613 [1.24,2.0957]	807	671		Known GWAS signal
LDL	19	rs112367635	13095997	0.03551	intergenic	DAND5	10430	19	11456982	13095997	136	G	T	0.045	0.52039	0.0918016	1.22661	1.24376	2.00717e-08	2.97147e-08	7.73292e-08	0.0024418	1.6827 [1.41,2.0144]	0.000365685	0.00035586	0.000399058	0.689505	1.613 [1.24,2.0957]	807	671		Known GWAS signal
LDL	19	rs74900983	13096147	0.03551	intergenic	NFIX	10437	19	11456983	13096147	136	G	C	0.045	0.52039	0.0918016	1.22661	1.24376	2.00717e-08	2.97147e-08	7.73292e-08	0.0024418	1.6827 [1.41,2.0144]	0.000365685	0.00035586	0.000399058	0.689505	1.613 [1.24,2.0957]	807	671		Known GWAS signal
LDL	19	.	13096726	0.03551	intergenic	NFIX	9854	19	11456986	13096730	136	-	T	0.045	0.52039	0.0918016	1.22661	1.24376	2.00717e-08	2.97147e-08	7.73292e-08	0.0024418	1.6827 [1.41,2.0144]	0.000365685	0.00035586	0.000399058	0.689505	1.613 [1.24,2.0957]	807	671		Known GWAS signal
LDL	19	rs61454251	13097043	0.03551	intergenic	NFIX	9541	19	11456987	13097043	136	A	G	0.045	0.52039	0.0918016	1.22661	1.24376	2.00717e-08	2.97147e-08	7.73292e-08	0.0024418	1.6827 [1.41,2.0144]	0.000365685	0.00035586	0.000399058	0.689505	1.613 [1.24,2.0957]	807	671		Known GWAS signal
LDL	19	rs58734454	13097959	0.03551	intergenic	NFIX	8625	19	11456988	13097959	136	A	G	0.045	0.52039	0.0918016	1.22661	1.24376	2.00717e-08	2.97147e-08	7.73292e-08	0.0024418	1.6827 [1.41,2.0144]	0.000365685	0.00035586	0.000399058	0.689505	1.613 [1.24,2.0957]	807	671		Known GWAS signal
LDL	19	rs117978586	13098059	0.03551	intergenic	NFIX	8525	19	11456989	13098059	136	A	G	0.045	0.52039	0.0918016	1.22661	1.24376	2.00717e-08	2.97147e-08	7.73292e-08	0.0024418	1.6827 [1.41,2.0144]	0.000365685	0.00035586	0.000399058	0.689505	1.613 [1.24,2.0957]	807	671		Known GWAS signal
LDL	19	rs11881865	13098993	0.03551	intergenic	NFIX	7591	19	11456991	13098993	136	C	G	0.045	0.52039	0.0918016	1.22661	1.24376	2.00717e-08	2.97147e-08	7.73292e-08	0.0024418	1.6827 [1.41,2.0144]	0.000365685	0.00035586	0.000399058	0.689505	1.613 [1.24,2.0957]	807	671		Known GWAS signal
LDL	19	rs115623314	13101359	0.03551	intergenic	NFIX	5225	19	11457104	13101359	136	C	T	0.045	0.52039	0.0918016	1.22661	1.24376	2.00717e-08	2.97147e-08	7.73292e-08	0.0024418	1.6827 [1.41,2.0144]	0.000365685	0.00035586	0.000399058	0.689505	1.613 [1.24,2.0957]	807	671		Known GWAS signal
LDL	19	rs111910178	13103344	0.03551	intergenic	NFIX	3240	19	11457114	13103344	136	A	G	0.045	0.52039	0.0918016	1.22661	1.24376	2.00717e-08	2.97147e-08	7.73292e-08	0.0024418	1.6827 [1.41,2.0144]	0.000365685	0.00035586	0.000399058	0.689505	1.613 [1.24,2.0957]	807	671		Known GWAS signal
LDL	19	rs557778817	11305534	0.03382	intronic	KANK2	KANK2	19	11448761	11305534	115	T	C	0.043	0.51841	0.0917831	1.23351	1.25085	2.25054e-08	3.25148e-08	8.22965e-08	0.00269147	1.6794 [1.4,2.0103]	6.96553e-08	6.52807e-08	1.12714e-07	0.010649	1.987 [1.55,2.5443]	807	692		Known GWAS signal
LDL	19	rs201948164	13091706	0.03599	intergenic	DAND5	6139	19	11456962	13091711	146	-	T	0.045	0.517958	0.091866	1.23192	1.24917	2.38011e-08	3.45962e-08	8.77129e-08	0.00279898	1.6786 [1.4,2.0098]	0.000388704	0.000377971	0.000422829	0.689505	1.6096 [1.24,2.0913]	807	661		Known GWAS signal
LDL	19	rs569073306	9798489	0.03331	intergenic	ZNF812	2325	19	11440834	9798489	128	T	A	0.041	0.525441	0.0934726	1.20428	1.22173	2.61472e-08	4.22857e-08	1.14325e-07	0.00302447	1.6912 [1.41,2.0312]	5.13414e-07	4.8177e-07	7.27728e-07	0.0491459	1.9577 [1.51,2.5391]	807	679		Known GWAS signal
LDL	19	rs149995389	9447570	0.03374	intronic	ZNF559,ZNF559-ZNF177	ZNF559,ZNF559-ZNF177	19	11439157	9447570	120	T	C	0.042	0.523216	0.0937419	1.24807	1.26585	3.26289e-08	4.49254e-08	1.06578e-07	0.00371335	1.6874 [1.4,2.0278]	6.54931e-07	6.15685e-07	9.16851e-07	0.0491459	1.9457 [1.5,2.5238]	807	687		Known GWAS signal
LVM	1	rs574232282	41662388	0.01838	intronic	SCMH1	SCMH1	1	187718	41662388	100	G	A	0.01	0.23852	0.0416067	1.21422	1.23979	1.54719e-08	1.38885e-08	3.28646e-08	0.0255789	1.2689 [1.17,1.3767]	0.554508	0.551892	0.552399	0.898916	0.9795 [0.91,1.0491]	637	537
LVM	1	rs535685811	41790060	0.01877	intergenic	FOXO6	37543	1	188284	41790060	113	T	C	0.01	0.238165	0.0416057	1.21256	1.23809	1.62167e-08	1.45473e-08	3.42291e-08	0.0255789	1.2689 [1.17,1.3767]	0.547908	0.545251	0.545786	0.89789	0.9792 [0.91,1.0487]	637	524
menarche	16	rs7184983	56554709	0.05921	upstream	BBS2	BBS2	16	10497965	56554709	141	A	G	0.051	-0.861747	0.153597	0.959688	0.994336	3.43641e-08	3.11455e-08	8.56766e-08	0.250829322089966	0.4224 [0.31,0.5708]	0.500832	0.496937	0.498304	0.999937	1.0979 [0.84,1.4407]	477	336
