# Supplementary material for: Parent-of-origin effects on quantitative phenotypes in a large Hutterite pedigree
Source: Commun Biol. 2019 Jan 18;2:28. doi: 10.1038/s42003-018-0267-4 (PMC6338666; doi:10.1038/s42003-018-0267-4)
Supplement: Supplementary file 4 — Supplementary Data 2 [file 42003_2018_267_MOESM4_ESM.xlsx]

## Sheet: Paternal
Supplemental Data 2. Significant Paternal only associations. GWAS variants are not excluded (LDL chromosome 19). Including all SNPs in LD.
Phenotype	Chr	rsID	bp	Hutterite MAF	Variant	Gene	detail	NA	CGI id	NA	NA (N)	NA	NA	NA (AF)	Beta	SE	l_remle	l_mle	p_wald	Paternal p_lrt	p_score	qvalue	OR	Maternal Beta	Maternal SE	Maternal p_wald	Maternal p_lrt	Maternal p_score	maternal qvalue	Maternal OR		Sample Size
LDL	19	rs557493846	7970831	0.03045	intronic	MAP2K7	MAP2K7	19	11430276	7970831	205	A	G	0.015	0.976549	0.155727	1.55222	1.57534	5.85951e-10	5.26712e-10	1.33659e-09	0.00138716914192208	2.6553 [1.96,3.603]			0.0001281	0.000161845	0.000228148	0.422736	1.5686 [1.25,1.9728]	807	602		Known GWAS signal
LDL	19	rs186246405	8018607	0.03045	intergenic	ELAVL1	4850	19	11430573	8018607	205	A	G	0.015	0.976549	0.155727	1.55222	1.57534	5.85951e-10	5.26712e-10	1.33659e-09	0.00138717	2.6553 [1.96,3.603]			0.0001281	0.000161845	0.000228148	0.422736	1.5686 [1.25,1.9728]	807	602		Known GWAS signal
LDL	1	rs12024326	227146433	0.1745	intronic	ADCK3	ADCK3	1	850134	227146433	121	A	G	0.166	-0.294953	0.0475607	1.47653	1.50125	8.93694e-10	8.06175e-10	1.94282e-09	0.00138716914192208	0.7446 [0.68,0.8173]			0.423986	0.421235	0.426028	0.882215	1.0365 [0.95,1.1315]	807	686
LDL	1	rs145511505	227512799	0.2347	intergenic	CDC42BPA	6972	1	852812	227512798	123	A	-	0.192	-0.269744	0.0442846	1.40925	1.4319	1.73748e-09	1.655e-09	3.86703e-09	0.00138716914192208	0.7636 [0.7,0.8328]			0.237126	0.23501	0.237338	0.839337	1.0474 [0.97,1.131]	807	684
LDL	1	rs10916122	227513033	0.2313	intergenic	CDC42BPA	7207	1	852814	227513033	123	C	T	0.192	-0.269744	0.0442846	1.40925	1.4319	1.73748e-09	1.655e-09	3.86703e-09	0.00138716914192208	0.7636 [0.7,0.8328]			0.237126	0.23501	0.237338	0.839337	1.0474 [0.97,1.131]	807	684
LDL	1	rs10737428	227513325	0.2315	intergenic	CDC42BPA	7499	1	852816	227513325	123	A	G	0.192	-0.269744	0.0442846	1.40925	1.4319	1.73748e-09	1.655e-09	3.86703e-09	0.00138716914192208	0.7636 [0.7,0.8328]			0.237126	0.23501	0.237338	0.839337	1.0474 [0.97,1.131]	807	684
LDL	1	rs6682120	227513405	0.2315	intergenic	CDC42BPA	7579	1	852817	227513405	123	C	A	0.192	-0.269744	0.0442846	1.40925	1.4319	1.73748e-09	1.655e-09	3.86703e-09	0.00138716914192208	0.7636 [0.7,0.8328]			0.237126	0.23501	0.237338	0.839337	1.0474 [0.97,1.131]	807	684
LDL	1	rs6684784	227513482	0.2315	intergenic	CDC42BPA	7656	1	852819	227513482	123	C	T	0.192	-0.269744	0.0442846	1.40925	1.4319	1.73748e-09	1.655e-09	3.86703e-09	0.00138716914192208	0.7636 [0.7,0.8328]			0.237126	0.23501	0.237338	0.839337	1.0474 [0.97,1.131]	807	684
LDL	1	rs6684803	227513724	0.2315	intergenic	CDC42BPA	7898	1	852822	227513724	123	G	A	0.192	-0.269744	0.0442846	1.40925	1.4319	1.73748e-09	1.655e-09	3.86703e-09	0.00138716914192208	0.7636 [0.7,0.8328]			0.237126	0.23501	0.237338	0.839337	1.0474 [0.97,1.131]	807	684
LDL	19	rs150113975	8096038	0.0342	intergenic	CCL25	21608	19	11430921	8096038	186	A	G	0.018	0.820963	0.136258	1.46789	1.48984	2.57324e-09	2.34435e-09	5.17214e-09	0.00140779206032535	2.2727 [1.74,2.9684]			0.000120513	0.000156309	0.000224062	0.422736	1.497 [1.22,1.8369]	807	621		Known GWAS signal
LDL	1	rs2095016	227206349	0.2221	intronic	CDC42BPA	CDC42BPA	1	850510	227206349	126	A	T	0.188	-0.270506	0.044913	1.40312	1.42563	2.60624e-09	2.50596e-09	5.68519e-09	0.00140779206032535	0.763 [0.7,0.8332]			0.38483	0.381768	0.383978	0.876407	1.0355 [0.96,1.1202]	807	681
LDL	1	rs3818694	227192477	0.2225	intronic	CDC42BPA	CDC42BPA	1	850445	227192477	123	T	C	0.187	-0.270502	0.0449768	1.40609	1.42866	2.74292e-09	2.62888e-09	5.92572e-09	0.00140779206032535	0.763 [0.7,0.8333]			0.365739	0.36279	0.36497	0.872479	1.0371 [0.96,1.1223]	807	684
LDL	1	rs10799378	227195871	0.2225	intronic	CDC42BPA	CDC42BPA	1	850458	227195871	123	G	A	0.187	-0.270502	0.0449768	1.40609	1.42866	2.74292e-09	2.62888e-09	5.92572e-09	0.00140779206032535	0.763 [0.7,0.8333]			0.365739	0.36279	0.36497	0.872479	1.0371 [0.96,1.1223]	807	684
LDL	1	rs4653474	227200100	0.2261	intronic	CDC42BPA	CDC42BPA	1	850475	227200100	123	C	T	0.187	-0.270502	0.0449768	1.40609	1.42866	2.74292e-09	2.62888e-09	5.92572e-09	0.00140779206032535	0.763 [0.7,0.8333]			0.365739	0.36279	0.36497	0.872479	1.0371 [0.96,1.1223]	807	684
LDL	1	rs10916072	227155983	0.2223	intronic	ADCK3	ADCK3	1	850180	227155983	121	T	C	0.187	-0.266403	0.0447202	1.41817	1.44113	3.83878e-09	3.63738e-09	7.91213e-09	0.00172395337430467	0.7661 [0.7,0.8363]			0.377852	0.374837	0.377005	0.874969	1.0361 [0.96,1.1212]	807	686
LDL	1	rs3806263	227165097	0.2227	intronic	ADCK3	ADCK3	1	850208	227165097	121	A	G	0.187	-0.266403	0.0447202	1.41817	1.44113	3.83878e-09	3.63738e-09	7.91213e-09	0.00172395337430467	0.7661 [0.7,0.8363]			0.377852	0.374837	0.377005	0.874969	1.0361 [0.96,1.1212]	807	686
LDL	1	rs1888827	227141955	0.2196	intronic	ADCK3	ADCK3	1	850111	227141955	121	A	G	0.188	-0.265587	0.0447819	1.41782	1.4407	4.48019e-09	4.25039e-09	9.13315e-09	0.00178844932284525	0.7668 [0.7,0.8371]			0.420913	0.417672	0.419533	0.881982	1.0329 [0.95,1.1178]	807	686
LDL	1	rs12061358	227146134	0.2196	intronic	ADCK3	ADCK3	1	850133	227146134	121	A	G	0.188	-0.265587	0.0447819	1.41782	1.4407	4.48019e-09	4.25039e-09	9.13315e-09	0.00178845	0.7668 [0.7,0.8371]			0.420913	0.417672	0.419533	0.881982	1.0329 [0.95,1.1178]	807	686
LDL	19	rs78618175	7775485	0.03175	intergenic	FCER2	8453	19	11429090	7775485	199	A	G	0.02	0.780784	0.132912	1.59559	1.61968	6.21168e-09	5.78555e-09	1.23857e-08	0.00187760943439092	2.1832 [1.68,2.8329]			0.00141817	0.00164817	0.00201373	0.573264	1.4906 [1.17,1.9032]	807	608		Known GWAS signal
LDL	16	rs4843650	87683486	0.4484	intronic	JPH3	JPH3	16	10662505	87683486	186	G	A	0.483	0.211129	0.0360628	1.58816	1.61636	6.97113e-09	6.46011e-09	1.36209e-08	0.00187760943439092	1.2351 [1.15,1.3255]			0.0392334	0.0390877	0.0409002	0.703845	0.9254 [0.86,0.9961]	807	621
LDL	16	rs4843652	87684251	0.4455	intronic	JPH3	JPH3	16	10662512	87684251	186	C	T	0.483	0.211129	0.0360628	1.58816	1.61636	6.97113e-09	6.46011e-09	1.36209e-08	0.00187760943439092	1.2351 [1.15,1.3255]			0.0392334	0.0390877	0.0409002	0.703845	0.9254 [0.86,0.9961]	807	621
LDL	16	rs4843653	87685216	0.4448	intronic	JPH3	JPH3	16	10662514	87685216	186	C	T	0.483	0.211129	0.0360628	1.58816	1.61636	6.97113e-09	6.46011e-09	1.36209e-08	0.00187760943439092	1.2351 [1.15,1.3255]			0.0392334	0.0390877	0.0409002	0.703845	0.9254 [0.86,0.9961]	807	621
LDL	16	rs1077698	87686617	0.4435	intronic	JPH3	JPH3	16	10662522	87686617	186	G	A	0.483	0.211129	0.0360628	1.58816	1.61636	6.97113e-09	6.46011e-09	1.36209e-08	0.00187760943439092	1.2351 [1.15,1.3255]			0.0392334	0.0390877	0.0409002	0.703845	0.9254 [0.86,0.9961]	807	621
LDL	16	rs1077699	87686675	0.4436	intronic	JPH3	JPH3	16	10662524	87686675	186	G	C	0.483	0.211129	0.0360628	1.58816	1.61636	6.97113e-09	6.46011e-09	1.36209e-08	0.00187760943439092	1.2351 [1.15,1.3255]			0.0392334	0.0390877	0.0409002	0.703845	0.9254 [0.86,0.9961]	807	621
LDL	16	rs1077700	87686735	0.4433	intronic	JPH3	JPH3	16	10662527	87686735	186	C	T	0.483	0.211129	0.0360628	1.58816	1.61636	6.97113e-09	6.46011e-09	1.36209e-08	0.00187760943439092	1.2351 [1.15,1.3255]			0.0392334	0.0390877	0.0409002	0.703845	0.9254 [0.86,0.9961]	807	621
LDL	16	rs1110604	87687216	0.438	intronic	JPH3	JPH3	16	10662531	87687216	186	C	T	0.483	0.211129	0.0360628	1.58816	1.61636	6.97113e-09	6.46011e-09	1.36209e-08	0.00187760943439092	1.2351 [1.15,1.3255]			0.0392334	0.0390877	0.0409002	0.703845	0.9254 [0.86,0.9961]	807	621
LDL	16	rs1110603	87687317	0.4545	intronic	JPH3	JPH3	16	10662534	87687317	186	G	T	0.485	0.211024	0.0360577	1.59491	1.62328	7.05531e-09	6.56833e-09	1.39062e-08	0.00187760943439092	1.2349 [1.15,1.3254]			0.0392334	0.0390877	0.0409002	0.703845	0.9254 [0.86,0.9961]	807	621
LDL	1	rs4653823	227514024	0.3296	intergenic	CDC42BPA	8198	1	852824	227514024	123	C	T	0.281	-0.224733	0.0389195	1.35979	1.381	1.10408e-08	1.14047e-08	2.4083e-08	0.00273562358566541	0.7987 [0.74,0.862]			0.292718	0.290503	0.291276	0.855333	1.0394 [0.97,1.1169]	807	684
LDL	1	rs4653824	227514080	0.3296	intergenic	CDC42BPA	8254	1	852826	227514080	123	A	C	0.281	-0.224733	0.0389195	1.35979	1.381	1.10408e-08	1.14047e-08	2.4083e-08	0.00273562358566541	0.7987 [0.74,0.862]			0.292718	0.290503	0.291276	0.855333	1.0394 [0.97,1.1169]	807	684
LDL	19	rs686796	7598579	0.04296	intronic	MCOLN1	MCOLN1	19	11427862	7598579	178	C	G	0.027	0.619408	0.109595	1.51116	1.53411	2.2061e-08	2.01054e-08	3.74429e-08	0.00528393348175494	1.8578 [1.5,2.303]			0.00355885	0.00367581	0.00401423	0.585024	1.303 [1.09,1.556]	807	629		Known GWAS signal
LDL	19	rs145530718	10568883	0.03297	intronic	PDE4A	PDE4A	19	11445003	10568883	124	C	G	0.02	0.692585	0.125975	1.44551	1.4668	5.16926e-08	4.85303e-08	8.5709e-08	0.0101165572778318	1.9989 [1.56,2.5587]			1.06012e-07	1.40324e-07	2.98008e-07	0.0110002	1.6564 [1.38,1.9917]	807	683		Known GWAS signal
LDL	19	.	10574007	0.03297	intronic	PDE4A	PDE4A	19	11445019	10574007	124	T	C	0.02	0.692585	0.125975	1.44551	1.4668	5.16926e-08	4.85303e-08	8.5709e-08	0.0101165572778318	1.9989 [1.56,2.5587]			1.06012e-07	1.40324e-07	2.98008e-07	0.0110002	1.6564 [1.38,1.9917]	807	683		Known GWAS signal
LDL	19	rs138164292	10574510	0.03297	exonic	PDE4A	PDE4A	19	11445025	10574510	124	T	C	0.02	0.692585	0.125975	1.44551	1.4668	5.16926e-08	4.85303e-08	8.5709e-08	0.0101165572778318	1.9989 [1.56,2.5587]			1.06012e-07	1.40324e-07	2.98008e-07	0.0110002	1.6564 [1.38,1.9917]	807	683		Known GWAS signal
LDL	19	rs35074907	10600418	0.03297	exonic	KEAP1	KEAP1	19	11445145	10600418	124	A	G	0.02	0.692585	0.125975	1.44551	1.4668	5.16926e-08	4.85303e-08	8.5709e-08	0.0101165572778318	1.9989 [1.56,2.5587]			1.06012e-07	1.40324e-07	2.98008e-07	0.0110002	1.6564 [1.38,1.9917]	807	683		Known GWAS signal
systolic	13	rs1536182	46275415	0.1999	upstream	LINC01055	LINC01055	13	9200700	46275415	123	A	G	0.206	-0.0276955	0.00486418	0.275569	0.277427	1.74571e-08	1.52881e-08	3.00353e-08	0.0999474246882057	0.9727 [0.96,0.982]			0.177605	0.178083	0.182504	0.982295	1.0072 [1,1.0178]	807	684
systolic	13	rs17068928	46276766	0.206	intronic	SPERT	SPERT	13	9200706	46276766	205	T	C	0.204	-0.0289263	0.00515776	0.278097	0.280132	2.81551e-08	2.45886e-08	4.63135e-08	0.0999474246882057	0.9715 [0.96,0.9814]			0.403284	0.402681	0.40645	0.995753	1.0046 [0.99,1.0156]	807	602
Totalchol	1	rs113588203	228979156	0.09874	intergenic	RHOU	96740	1	858710	228979156	125	G	T	0.084	-0.340677	0.0600367	1.37266	1.3915	1.92639e-08	1.76026e-08	3.25609e-08	0.13497	0.7113 [0.63,0.8001]			0.0749219	0.0742812	0.0759412	0.742345	1.1009 [0.99,1.2236]	828	703
