# Supplementary material for: Parent-of-origin effects on quantitative phenotypes in a large Hutterite pedigree
Source: Commun Biol. 2019 Jan 18;2:28. doi: 10.1038/s42003-018-0267-4 (PMC6338666; doi:10.1038/s42003-018-0267-4)
Supplement: Supplementary file 5 — Supplementary Data 3 [file 42003_2018_267_MOESM5_ESM.xlsx]

## Sheet: Differential GWAS
Supplemental Data 3. Significant differential effect (or opposite effect) associations. GWAS variants are not excluded. Including all SNPs in LD.
Phenotype	Chr	rsID	bp	Hutterite MAF	Variant	Gene	detail	NA	CGI id	NA	NA (N)	NA	NA	NA (AF)	Beta	SE	l_remle	l_mle	p_wald	p_lrt	p_score	qvalue	Maternal Beta	Maternal SE	Maternal p_wald	Maternal p_lrt	Maternal p_score	Maternal qvalue	Maternal OR	Paternal Beta	Paternal SE	Pateral p_wald	Paternal p_lrt	Paternal p_score	Pateral qvalue	Paternal OR	Sample Size
BMI	5	rs77785972	97415767	0.02493	intergenic	LINC01340	409012	-9	4132296	-9	0	A	G	-0.001	0.153995	0.0245393	0.770547	0.774273	5.21228e-10	5.11654e-10	1.14757e-09		0.080642	0.0185762	1.53864e-05	1.57771e-05	1.99164e-05	0.500453	1.084 [1.05,1.1242]	-0.0939367	0.018736	6.155e-07	5.84049e-07	7.80711e-07	0.190716	0.9103 [0.88,0.9444]
BMI	5	rs144269495	97644763	0.02496	intergenic	RGMB	460236	-9	4133471	-9	0	A	G	-0.001	0.153586	0.0245567	0.773238	0.777014	5.9489e-10	5.80165e-10	1.28593e-09		0.0807362	0.0185739	1.50051e-05	1.54166e-05	1.95145e-05	0.500453	1.0841 [1.05,1.1243]	-0.093804	0.0187342	6.36481e-07	6.03366e-07	8.046e-07	0.190716	0.9105 [0.88,0.9445]
BMI	5	rs7729289	97086224	0.0257	intergenic	LINC01340	79469	-9	4130302	-9	0	A	G	-0.002	0.144401	0.0237994	0.762096	0.765685	1.8616e-09	1.84814e-09	3.8552e-09		0.0805054	0.0185669	1.57486e-05	1.60959e-05	2.02411e-05	0.500453	1.0838 [1.05,1.124]	-0.0804909	0.0181309	9.86299e-06	9.38303e-06	1.12108e-05	0.228494	0.9227 [0.89,0.956]
BMI	5	rs183358720	99605341	0.02708	intergenic	LOC100133050	109868	-9	4141693	-9	0	A	G	-0.003	0.143916	0.0239766	0.803409	0.807427	2.72258e-09	2.64168e-09	5.16702e-09		0.0853913	0.0187972	6.12082e-06	6.24528e-06	8.12325e-06	0.500453	1.0891 [1.05,1.13]	-0.0790204	0.0177004	8.80017e-06	8.33456e-06	9.95923e-06	0.228494	0.924 [0.89,0.9566]
BMI	5	rs6876509	98660952	0.0269	intergenic	CTD-2151A2.1	208742	-9	4137296	-9	0	A	G	-0.001	0.138851	0.0231963	0.74404	0.747258	3.00293e-09	2.89404e-09	5.58606e-09		0.07813	0.0178807	1.35449e-05	1.38136e-05	1.74205e-05	0.500453	1.0813 [1.04,1.1198]	-0.0791579	0.017695	8.43804e-06	7.98758e-06	9.55522e-06	0.228494	0.9239 [0.89,0.9565]
BMI	5	rs10065471	97096444	0.02498	intergenic	LINC01340	89689	-9	4130391	-9	0	A	G	-0.002	0.144029	0.0240205	0.77303	0.776739	2.83843e-09	2.81604e-09	5.65145e-09		0.0798721	0.0185703	1.84006e-05	1.88374e-05	2.35962e-05	0.500453	1.0831 [1.04,1.1233]	-0.0812213	0.0181305	8.1949e-06	7.78436e-06	9.35227e-06	0.228494	0.922 [0.89,0.9553]
BMI	5	rs138349666	99804481	0.02671	intergenic	FAM174A	66528	-9	4142373	-9	0	A	G	-0.003	0.143099	0.0239106	0.787251	0.791095	3.0208e-09	2.92507e-09	5.66099e-09		0.0858984	0.0187987	5.40458e-06	5.51585e-06	7.21075e-06	0.500453	1.0897 [1.05,1.1306]	-0.0785036	0.0177032	1.00907e-05	9.56324e-06	1.13764e-05	0.228494	0.9245 [0.89,0.9571]
BMI	5	rs386690309	97081264	0.02543	intergenic	LINC01340	74509	-9	4130288	-9	0	A	G	-0.002	0.143986	0.0240239	0.767481	0.771144	2.88338e-09	2.8556e-09	5.71921e-09		0.0799727	0.0185701	1.7958e-05	1.83799e-05	2.30375e-05	0.500453	1.0833 [1.04,1.1234]	-0.0811123	0.018131	8.42987e-06	8.0094e-06	9.61446e-06	0.228494	0.9221 [0.89,0.9554]
BMI	5	rs140335394	96895272	0.02562	ncRNA_intronic	LINC01340	LINC01340	-9	4129443	-9	0	A	G	-0.001	0.141046	0.023567	0.739548	0.742749	3.02367e-09	2.97386e-09	5.85456e-09		0.076188	0.0178871	2.21267e-05	2.24049e-05	2.759e-05	0.500453	1.0792 [1.04,1.1177]	-0.0810726	0.018125	8.45724e-06	8.03331e-06	9.63968e-06	0.228494	0.9221 [0.89,0.9555]
BMI	5	rs17740326	98950533	0.02478	intergenic	CTD-2151A2.1	36875	-9	4138700	-9	0	A	G	-0.002	0.141389	0.0236878	0.73207	0.735389	3.31726e-09	3.21135e-09	6.16535e-09		0.0818355	0.0185654	1.13833e-05	1.17666e-05	1.51278e-05	0.500453	1.0853 [1.05,1.1255]	-0.0792898	0.0177008	8.20898e-06	7.76821e-06	9.29958e-06	0.228494	0.9238 [0.89,0.9564]
BMI	5	rs12522765	98717177	0.02549	intergenic	CTD-2151A2.1	152517	-9	4137514	-9	0	A	G	-0.002	0.14154	0.0237382	0.741912	0.74532	3.44128e-09	3.34389e-09	6.41737e-09		0.0818391	0.0185649	1.13676e-05	1.17449e-05	1.50942e-05	0.500453	1.0853 [1.05,1.1255]	-0.0792543	0.0176982	8.26007e-06	7.81708e-06	9.35649e-06	0.228494	0.9238 [0.89,0.9564]
BMI	5	rs148853558	96856793	0.02477	ncRNA_intronic	LINC01340	LINC01340	-9	4129293	-9	0	A	G	-0.002	0.143512	0.0240712	0.728122	0.731347	3.46192e-09	3.40569e-09	6.64097e-09		0.0802068	0.018572	1.7012e-05	1.744e-05	2.19339e-05	0.500453	1.0835 [1.04,1.1237]	-0.0808951	0.0181319	8.91595e-06	8.46971e-06	1.0144e-05	0.228494	0.9223 [0.89,0.9557]
BMI	5	rs141542967	96864749	0.02477	ncRNA_intronic	LINC01340	LINC01340	-9	4129324	-9	0	A	G	-0.002	0.143512	0.0240712	0.728122	0.731347	3.46192e-09	3.40569e-09	6.64097e-09		0.0802068	0.018572	1.7012e-05	1.744e-05	2.19339e-05	0.500453	1.0835 [1.04,1.1237]	-0.0808951	0.0181319	8.91595e-06	8.46971e-06	1.0144e-05	0.228494	0.9223 [0.89,0.9557]
BMI	5	rs183436424	96691061	0.02461	intergenic	LINC01340	149339	-9	4128563	-9	0	A	G	-0.002	0.143801	0.0241017	0.75117	0.75469	3.38503e-09	3.35319e-09	6.64375e-09		0.0801675	0.0185704	1.71433e-05	1.75761e-05	2.21003e-05	0.500453	1.0835 [1.04,1.1236]	-0.0809292	0.0181327	8.84664e-06	8.40335e-06	1.00669e-05	0.228494	0.9223 [0.89,0.9556]
BMI	5	rs112966089	96148210	0.02596	intronic	ERAP1	ERAP1	-9	4125752	-9	0	A	G	0	0.140888	0.023654	0.722729	0.725722	3.56939e-09	3.49374e-09	6.71558e-09		0.076395	0.0178858	2.09975e-05	2.13343e-05	2.64026e-05	0.500453	1.0794 [1.04,1.1179]	-0.0808776	0.0181269	8.90518e-06	8.45283e-06	1.01169e-05	0.228494	0.9223 [0.89,0.9557]
BMI	5	rs13187669	97269139	0.02552	intergenic	LINC01340	262384	-9	4131645	-9	0	A	G	-0.002	0.143464	0.024056	0.752693	0.756267	3.44037e-09	3.40422e-09	6.73668e-09		0.0801346	0.0185716	1.73009e-05	1.7698e-05	2.22004e-05	0.500453	1.0834 [1.04,1.1236]	-0.0809638	0.018133	8.77259e-06	8.33878e-06	9.99905e-06	0.228494	0.9222 [0.89,0.9556]
BMI	5	rs4425526	97314428	0.02552	intergenic	LINC01340	307673	-9	4131794	-9	0	A	G	-0.002	0.143464	0.024056	0.752693	0.756267	3.44037e-09	3.40422e-09	6.73668e-09		0.0801346	0.0185716	1.73009e-05	1.7698e-05	2.22004e-05	0.500453	1.0834 [1.04,1.1236]	-0.0809638	0.018133	8.77259e-06	8.33878e-06	9.99905e-06	0.228494	0.9222 [0.89,0.9556]
BMI	5	rs146317003	97322072	0.02552	intergenic	LINC01340	315317	-9	4131822	-9	0	A	G	-0.002	0.143464	0.024056	0.752693	0.756267	3.44037e-09	3.40422e-09	6.73668e-09		0.0801346	0.0185716	1.73009e-05	1.7698e-05	2.22004e-05	0.500453	1.0834 [1.04,1.1236]	-0.0809638	0.018133	8.77259e-06	8.33878e-06	9.99905e-06	0.228494	0.9222 [0.89,0.9556]
BMI	5	rs143028145	98417440	0.02441	intergenic	LOC100289230	150727	-9	4136278	-9	0	A	G	-0.001	0.142453	0.0239682	0.771585	0.775175	3.83901e-09	3.77133e-09	7.20576e-09		0.0820291	0.0185604	1.07981e-05	1.11512e-05	1.4352e-05	0.500453	1.0855 [1.05,1.1257]	-0.0788842	0.0181355	1.48069e-05	1.40769e-05	1.65614e-05	0.228494	0.9241 [0.89,0.9576]
BMI	5	rs149435926	97467475	0.02596	intergenic	LINC01340	460720	-9	4132735	-9	0	A	G	-0.001	0.140381	0.0236318	0.776554	0.780033	3.93285e-09	3.86713e-09	7.47149e-09		0.0767384	0.0178884	1.93389e-05	1.95984e-05	2.42644e-05	0.500453	1.0798 [1.04,1.1183]	-0.0805185	0.0181272	9.75378e-06	9.27006e-06	1.10704e-05	0.228494	0.9226 [0.89,0.956]
BMI	5	.	99099892	0.02599	intergenic	CTD-2151A2.1	186234	-9	4139354	-9	0	A	G	-0.002	0.14114	0.0237891	0.750514	0.754	4.09292e-09	3.973e-09	7.50798e-09		0.0822923	0.0185626	1.01465e-05	1.04867e-05	1.35372e-05	0.500453	1.0858 [1.05,1.126]	-0.0787957	0.0177039	9.3649e-06	8.86881e-06	1.05723e-05	0.228494	0.9242 [0.89,0.9569]
BMI	5	rs150291236	97483641	0.02571	intergenic	LINC01340	476886	-9	4132890	-9	0	A	G	-0.002	0.142954	0.0240848	0.776862	0.780539	4.04916e-09	3.99547e-09	7.73667e-09		0.0806124	0.0185733	1.54498e-05	1.58408e-05	1.99923e-05	0.500453	1.084 [1.05,1.1241]	-0.0804703	0.0181324	9.93113e-06	9.43993e-06	1.12672e-05	0.228494	0.9227 [0.89,0.9561]
BMI	5	rs138752915	97488260	0.02569	intergenic	LINC01340	481505	-9	4132915	-9	0	A	G	-0.002	0.142954	0.0240848	0.776862	0.780539	4.04916e-09	3.99547e-09	7.73667e-09		0.0806124	0.0185733	1.54498e-05	1.58408e-05	1.99923e-05	0.500453	1.084 [1.05,1.1241]	-0.0804703	0.0181324	9.93113e-06	9.43993e-06	1.12672e-05	0.228494	0.9227 [0.89,0.9561]
BMI	5	rs148713283	96550111	0.0243	intergenic	RIOK2	31106	-9	4127599	-9	0	A	G	-0.002	0.143481	0.0241755	0.769601	0.773338	4.07814e-09	4.02762e-09	7.86831e-09		0.0796756	0.0185737	1.93514e-05	1.98374e-05	2.48361e-05	0.500453	1.0829 [1.04,1.1231]	-0.0814871	0.0181317	7.6691e-06	7.2794e-06	8.76145e-06	0.228494	0.9217 [0.89,0.9551]
BMI	5	rs140013050	98978275	0.02562	intergenic	CTD-2151A2.1	64616	-9	4138786	-9	0	A	G	-0.002	0.140718	0.0237722	0.724097	0.727386	4.43808e-09	4.28666e-09	8.04361e-09		0.082084	0.0185644	1.06999e-05	1.10631e-05	1.42589e-05	0.500453	1.0855 [1.05,1.1258]	-0.0790127	0.0177007	8.82066e-06	8.34998e-06	9.97232e-06	0.228494	0.924 [0.89,0.9566]
BMI	5	rs77489669	97902544	0.02682	intergenic	RGMB	202455	-9	4134327	-9	0	A	G	-0.001	0.14264	0.0241129	0.777752	0.781392	4.53907e-09	4.46498e-09	8.49827e-09		0.0810744	0.0185641	1.36832e-05	1.41065e-05	1.79712e-05	0.500453	1.0845 [1.05,1.1246]	-0.079925	0.0181332	1.13986e-05	1.08265e-05	1.28475e-05	0.228494	0.9232 [0.89,0.9566]
BMI	5	rs398084318	97743708	0.02547	intergenic	RGMB	361291	-9	4133681	-9	0	A	G	-0.001	0.140101	0.0236915	0.787813	0.791381	4.60219e-09	4.51407e-09	8.60321e-09		0.0770034	0.0178865	1.80714e-05	1.84004e-05	2.29351e-05	0.500453	1.08 [1.04,1.1186]	-0.0802604	0.0181286	1.04255e-05	9.89826e-06	1.17802e-05	0.228494	0.9229 [0.89,0.9563]
BMI	5	rs200966279	97746220	0.02522	intergenic	RGMB	358775	-9	4133686	-9	0	A	G	-0.001	0.140101	0.0236915	0.787813	0.791381	4.60219e-09	4.51407e-09	8.60321e-09		0.0770034	0.0178865	1.80714e-05	1.84004e-05	2.29351e-05	0.500453	1.08 [1.04,1.1186]	-0.0802604	0.0181286	1.04255e-05	9.89826e-06	1.17802e-05	0.228494	0.9229 [0.89,0.9563]
BMI	5	rs143030722	97764566	0.02502	intergenic	RGMB	340433	-9	4133737	-9	0	A	G	-0.001	0.140101	0.0236915	0.787813	0.791381	4.60219e-09	4.51407e-09	8.60321e-09		0.0770034	0.0178865	1.80714e-05	1.84004e-05	2.29351e-05	0.500453	1.08 [1.04,1.1186]	-0.0802604	0.0181286	1.04255e-05	9.89826e-06	1.17802e-05	0.228494	0.9229 [0.89,0.9563]
BMI	5	.	97998815	0.02675	intergenic	RGMB	106184	-9	4134805	-9	0	A	G	0	0.139623	0.023655	0.743532	0.746607	4.87127e-09	4.73378e-09	8.75938e-09		0.0776157	0.0178812	1.54218e-05	1.57313e-05	1.97518e-05	0.500453	1.0807 [1.04,1.1193]	-0.0795634	0.0181283	1.241e-05	1.17884e-05	1.39469e-05	0.228494	0.9235 [0.89,0.9569]
BMI	5	rs78112089	98581881	0.03345	intergenic	CTD-2151A2.1	287813	-9	4136971	-9	0	A	G	0	0.120271	0.0206293	0.777402	0.780692	7.47136e-09	7.21791e-09	1.30643e-08		0.0669119	0.0153723	1.4607e-05	1.458e-05	1.79812e-05	0.500453	1.0692 [1.04,1.1019]	-0.064538	0.0159233	5.38569e-05	5.13675e-05	5.80162e-05	0.29073	0.9375 [0.91,0.9672]
BMI	5	rs140517163	97377767	0.02138	intergenic	LINC01340	371012	-9	4132134	-9	0	A	G	-0.001	0.155385	0.0265741	0.734857	0.738252	6.8223e-09	6.88726e-09	1.3273e-08		0.0755249	0.0203468	0.000215297	0.000223439	0.000262436	0.534163	1.0785 [1.04,1.1223]	-0.0950566	0.0196646	1.51511e-06	1.42867e-06	1.82473e-06	0.190716	0.9093 [0.87,0.9451]
BMI	5	.	96121146	0.02587	intronic	ERAP1	ERAP1	-9	4125556	-9	0	A	G	0.001	0.14517	0.0249359	0.71365	0.716151	7.87811e-09	7.50241e-09	1.34698e-08		0.0766707	0.0179391	2.07485e-05	2.10475e-05	2.60179e-05	0.500453	1.0797 [1.04,1.1183]	-0.077203	0.0191637	5.9691e-05	5.70043e-05	6.42464e-05	0.297903	0.9257 [0.89,0.9611]
BMI	5	rs190858767	99561661	0.02701	intergenic	LOC100133050	153548	-9	4141571	-9	0	A	G	-0.002	0.140316	0.0240985	0.773991	0.777728	7.82857e-09	7.6072e-09	1.39037e-08		0.082449	0.0185619	9.75467e-06	1.00892e-05	1.30518e-05	0.500453	1.0859 [1.05,1.1262]	-0.0784871	0.0181393	1.63984e-05	1.55945e-05	1.82851e-05	0.229846	0.9245 [0.89,0.958]
BMI	5	rs6557013	97207542	0.02584	intergenic	LINC01340	200787	-9	4131103	-9	0	A	G	-0.001	0.137997	0.0238445	0.781301	0.785095	9.6077e-09	9.58632e-09	1.77586e-08		0.0711121	0.0181287	9.26344e-05	9.30485e-05	0.000108641	0.500453	1.0737 [1.04,1.1125]	-0.0810499	0.0181314	8.56772e-06	8.13881e-06	9.76212e-06	0.228494	0.9221 [0.89,0.9555]
BMI	5	rs115292822	95912840	0.02537	ncRNA_intronic	LOC101929710	LOC101929710	-9	4124600	-9	0	A	G	0.001	0.143857	0.0250041	0.730566	0.733206	1.16799e-08	1.11132e-08	1.94308e-08		0.0759117	0.0179429	2.50923e-05	2.54496e-05	3.12514e-05	0.500453	1.0789 [1.04,1.1175]	-0.0780384	0.019161	4.95503e-05	4.72756e-05	5.35515e-05	0.285354	0.9249 [0.89,0.9603]
BMI	5	rs181149134	95927651	0.02537	ncRNA_intronic	LOC101929710	LOC101929710	-9	4124642	-9	0	A	G	0.001	0.143857	0.0250041	0.730566	0.733206	1.16799e-08	1.11132e-08	1.94308e-08		0.0759117	0.0179429	2.50923e-05	2.54496e-05	3.12514e-05	0.500453	1.0789 [1.04,1.1175]	-0.0780384	0.019161	4.95503e-05	4.72756e-05	5.35515e-05	0.285354	0.9249 [0.89,0.9603]
BMI	5	rs114226267	95870876	0.02532	ncRNA_intronic	LOC101929710	LOC101929710	-9	4124292	-9	0	A	G	0.001	0.143731	0.0250187	0.736661	0.739331	1.225e-08	1.16612e-08	2.0322e-08		0.0760179	0.0179421	2.443e-05	2.48041e-05	3.05168e-05	0.500453	1.079 [1.04,1.1176]	-0.0779323	0.0191617	5.07567e-05	4.84382e-05	5.48381e-05	0.286919	0.925 [0.89,0.9604]
BMI	5	rs1378438	97703974	0.02507	intergenic	RGMB	401025	-9	4133587	-9	0	A	G	-0.001	0.136616	0.0238278	0.783607	0.78722	1.29959e-08	1.28075e-08	2.26733e-08		0.0720734	0.0181287	7.4444e-05	7.50922e-05	8.86085e-05	0.500453	1.0747 [1.04,1.1136]	-0.0800511	0.0181344	1.10587e-05	1.05032e-05	1.24772e-05	0.228494	0.9231 [0.89,0.9565]
BMI	5	rs6864552	97705646	0.02507	intergenic	RGMB	399353	-9	4133590	-9	0	A	G	-0.001	0.136616	0.0238278	0.783607	0.78722	1.29959e-08	1.28075e-08	2.26733e-08		0.0720734	0.0181287	7.4444e-05	7.50922e-05	8.86085e-05	0.500453	1.0747 [1.04,1.1136]	-0.0800511	0.0181344	1.10587e-05	1.05032e-05	1.24772e-05	0.228494	0.9231 [0.89,0.9565]
BMI	5	rs2124263	97725019	0.02502	intergenic	RGMB	379980	-9	4133624	-9	0	A	G	-0.001	0.136616	0.0238278	0.783607	0.78722	1.29959e-08	1.28075e-08	2.26733e-08		0.0720734	0.0181287	7.4444e-05	7.50922e-05	8.86085e-05	0.500453	1.0747 [1.04,1.1136]	-0.0800511	0.0181344	1.10587e-05	1.05032e-05	1.24772e-05	0.228494	0.9231 [0.89,0.9565]
BMI	5	rs4703065	97736141	0.0251	intergenic	RGMB	368858	-9	4133654	-9	0	A	G	-0.001	0.136616	0.0238278	0.783607	0.78722	1.29959e-08	1.28075e-08	2.26733e-08		0.0720734	0.0181287	7.4444e-05	7.50922e-05	8.86085e-05	0.500453	1.0747 [1.04,1.1136]	-0.0800511	0.0181344	1.10587e-05	1.05032e-05	1.24772e-05	0.228494	0.9231 [0.89,0.9565]
BMI	5	rs77665200	99371047	0.03359	intergenic	LOC100133050	344162	-9	4140868	-9	0	A	G	0.001	0.118268	0.020672	0.756507	0.759648	1.39877e-08	1.33749e-08	2.30627e-08		0.0677119	0.0153717	1.1539e-05	1.1525e-05	1.43435e-05	0.500453	1.0701 [1.04,1.1028]	-0.063737	0.015926	6.66979e-05	6.36865e-05	7.15209e-05	0.304885	0.9383 [0.91,0.968]
BMI	5	rs144641614	99271879	0.03498	intergenic	CTD-2151A2.1	358221	-9	4140453	-9	0	A	G	0	0.118447	0.0207334	0.745992	0.749051	1.46578e-08	1.40244e-08	2.4081e-08		0.0673954	0.0153739	1.27029e-05	1.27087e-05	1.57864e-05	0.500453	1.0697 [1.04,1.1024]	-0.0640809	0.0159243	6.0832e-05	5.80595e-05	6.53626e-05	0.298803	0.9379 [0.91,0.9677]
BMI	5	rs184359335	99293072	0.03452	intergenic	CTD-2151A2.1	379414	-9	4140571	-9	0	A	G	0	0.118447	0.0207334	0.745992	0.749051	1.46578e-08	1.40244e-08	2.4081e-08		0.0673954	0.0153739	1.27029e-05	1.27087e-05	1.57864e-05	0.500453	1.0697 [1.04,1.1024]	-0.0640809	0.0159243	6.0832e-05	5.80595e-05	6.53626e-05	0.298803	0.9379 [0.91,0.9677]
BMI	5	rs191715520	99499860	0.03466	intergenic	LOC100133050	215349	-9	4141410	-9	0	A	G	0.001	0.118628	0.0207899	0.748614	0.751691	1.52367e-08	1.45998e-08	2.50555e-08		0.0671206	0.0153742	1.37739e-05	1.37561e-05	1.70097e-05	0.500453	1.0694 [1.04,1.1021]	-0.064317	0.01592	5.68998e-05	5.42855e-05	6.12214e-05	0.292865	0.9377 [0.91,0.9674]
BMI	5	rs187232727	99532646	0.03392	intergenic	LOC100133050	182563	-9	4141504	-9	0	A	G	0.001	0.118084	0.0207007	0.764532	0.767731	1.54017e-08	1.47042e-08	2.51916e-08		0.0675438	0.0153716	1.2124e-05	1.21218e-05	1.50737e-05	0.500453	1.0699 [1.04,1.1026]	-0.0638904	0.0159228	6.38543e-05	6.09585e-05	6.8537e-05	0.302141	0.9381 [0.91,0.9678]
BMI	5	rs80201515	99309462	0.03455	intergenic	CTD-2151A2.1	395804	-9	4140651	-9	0	A	G	0.001	0.118395	0.0207559	0.750428	0.753565	1.54061e-08	1.47394e-08	2.52562e-08		0.067256	0.015375	1.3252e-05	1.32526e-05	1.64306e-05	0.500453	1.0696 [1.04,1.1023]	-0.0642033	0.015921	5.86934e-05	5.60073e-05	6.31119e-05	0.295999	0.9378 [0.91,0.9675]
BMI	5	.	98148676	0.01745	intergenic	RGMB	16478	-9	4135414	-9	0	A	G	0.003	0.161335	0.0283182	0.800144	0.805107	1.60353e-08	1.78455e-08	3.50942e-08		0.0763896	0.020344	0.000181858	0.000190386	0.000226492	0.517883	1.0794 [1.04,1.1233]	-0.103528	0.0229743	7.2522e-06	7.39537e-06	9.54981e-06	0.228494	0.9017 [0.86,0.9432]
BMI	5	rs77291665	98065683	0.01702	intergenic	RGMB	39316	-9	4135135	-9	0	A	G	0.003	0.161116	0.0283475	0.786091	0.790901	1.7322e-08	1.92332e-08	3.75574e-08		0.0760482	0.0203446	0.000194354	0.000203417	0.000241493	0.525131	1.079 [1.04,1.1229]	-0.103818	0.0229735	6.83492e-06	6.96926e-06	9.01896e-06	0.228494	0.9014 [0.86,0.9429]
BMI	5	.	97878952	0.02688	intergenic	RGMB	226047	-9	4134200	-9	0	A	G	0.002	0.142807	0.0253652	0.798948	0.803453	2.33499e-08	2.47907e-08	4.54165e-08		0.0806428	0.0185701	1.52864e-05	1.57977e-05	2.00934e-05	0.500453	1.084 [1.05,1.1242]	-0.0824633	0.0205272	6.25932e-05	6.31314e-05	7.49262e-05	0.302141	0.9208 [0.88,0.9586]
BMI	5	rs116284915	97894262	0.02688	intergenic	RGMB	210737	-9	4134282	-9	0	A	G	0.002	0.142807	0.0253652	0.798948	0.803453	2.33499e-08	2.47907e-08	4.54165e-08		0.0806428	0.0185701	1.52864e-05	1.57977e-05	2.00934e-05	0.500453	1.084 [1.05,1.1242]	-0.0824633	0.0205272	6.25932e-05	6.31314e-05	7.49262e-05	0.302141	0.9208 [0.88,0.9586]
BMI	6	rs17605739	22962798	0.1703	intergenic	HDGFL1	392048	-9	4604643	-9	0	A	G	0.023	0.0539283	0.00965289	0.751323	0.754297	2.98939e-08	3.00825e-08	5.19269e-08		0.0340001	0.00702942	1.49327e-06	1.41839e-06	1.82419e-06	0.500453	1.0346 [1.02,1.0489]	-0.0316611	0.00790268	6.55092e-05	6.98827e-05	8.73837e-05	0.302141	0.9688 [0.95,0.984]
BMI	5	rs78861066	94593557	0.02994	intronic	MCTP1	MCTP1	-9	4119855	-9	0	A	G	0.004	0.137645	0.0246781	0.86896	0.874187	3.13785e-08	3.44171e-08	6.40789e-08		0.0757518	0.0174912	1.61126e-05	1.62109e-05	2.00693e-05	0.500453	1.0787 [1.04,1.1163]	-0.0844508	0.0206254	4.51842e-05	4.68228e-05	5.75807e-05	0.282123	0.919 [0.88,0.9569]
BMI	5	rs149707464	100920184	0.01606	intergenic	SLCO4C1	649508	-9	4146911	-9	0	A	G	0.005	0.156769	0.0280756	0.824342	0.829253	3.02457e-08	3.41057e-08	6.48436e-08		0.0723182	0.0188859	0.000135293	0.000142286	0.000171405	0.509526	1.075 [1.04,1.1155]	-0.110405	0.024374	6.50794e-06	6.71918e-06	8.81376e-06	0.228494	0.8955 [0.85,0.9393]
BMI	5	rs562242498	99887689	0.02645	intronic	FAM174A	FAM174A	-9	4142590	-9	0	A	G	-0.001	0.127227	0.0231249	0.765276	0.769115	4.75695e-08	4.66029e-08	7.53652e-08		0.0759595	0.018057	2.78778e-05	2.91792e-05	3.67994e-05	0.500453	1.0789 [1.04,1.1178]	-0.0781847	0.017662	1.04527e-05	9.91272e-06	1.17839e-05	0.228494	0.9248 [0.89,0.9574]
LDL	16	rs1032596	86281537	0.2967	ncRNA_intronic	LINC01081	LINC01081	-9	10653619	-9	0	A	G	-0.029	-0.309726	0.0555977	1.47489	1.50083	3.87833e-08	3.69386e-08	8.58115e-08		-0.147617	0.0420147	0.248514	0.247417	0.247966	0.878498	0.9925 [0.98,1.0053]	0.200919	0.0409325	1.11147e-06	1.05237e-06	1.56339e-06	0.0676319	1.2225 [1.13,1.3246]
LVMI	2	rs16853098	168013281	0.1217	intronic	XIRP2	XIRP2	-9	1665657	-9	0	A	G	0.013	-0.0914346	0.0163755	2.20927	2.26118	3.84889e-08	4.17973e-08	1.24888e-07		-0.0481868	0.0129442	0.000215184	0.000203545	0.00024093	0.260314	0.953 [0.93,0.9774]	0.0640603	0.0136957	3.57205e-06	5.28742e-06	1.24357e-05	0.0707126	1.0662 [1.04,1.0952]
LVMI	2	rs10497311	168009712	0.1184	intronic	XIRP2	XIRP2	-9	1665643	-9	0	A	G	0.013	-0.0913858	0.016391	2.21347	2.26535	4.021e-08	4.34359e-08	1.28315e-07		-0.047814	0.0129441	0.000240452	0.000227623	0.000268204	0.262625	0.9533 [0.93,0.9778]	0.06437	0.0136905	3.18365e-06	4.71813e-06	1.11968e-05	0.0679039	1.0665 [1.04,1.0955]
LVMI	2	rs16853095	168012834	0.1168	intronic	XIRP2	XIRP2	-9	1665654	-9	0	A	G	0.013	-0.0913858	0.016391	2.21347	2.26535	4.021e-08	4.34359e-08	1.28315e-07		-0.047814	0.0129441	0.000240452	0.000227623	0.000268204	0.262625	0.9533 [0.93,0.9778]	0.06437	0.0136905	3.18365e-06	4.71813e-06	1.11968e-05	0.0679039	1.0665 [1.04,1.0955]
LVMI	2	rs16853097	168012870	0.1168	intronic	XIRP2	XIRP2	-9	1665655	-9	0	A	G	0.013	-0.0913858	0.016391	2.21347	2.26535	4.021e-08	4.34359e-08	1.28315e-07		-0.047814	0.0129441	0.000240452	0.000227623	0.000268204	0.262625	0.9533 [0.93,0.9778]	0.06437	0.0136905	3.18365e-06	4.71813e-06	1.11968e-05	0.0679039	1.0665 [1.04,1.0955]
LVMI	2	rs10497312	168013530	0.1171	intronic	XIRP2	XIRP2	-9	1665659	-9	0	A	G	0.013	-0.0913858	0.016391	2.21347	2.26535	4.021e-08	4.34359e-08	1.28315e-07		-0.047814	0.0129441	0.000240452	0.000227623	0.000268204	0.262625	0.9533 [0.93,0.9778]	0.06437	0.0136905	3.18365e-06	4.71813e-06	1.11968e-05	0.0679039	1.0665 [1.04,1.0955]
LVMI	2	rs16853101	168013617	0.1171	intronic	XIRP2	XIRP2	-9	1665660	-9	0	A	G	0.013	-0.0913858	0.016391	2.21347	2.26535	4.021e-08	4.34359e-08	1.28315e-07		-0.047814	0.0129441	0.000240452	0.000227623	0.000268204	0.262625	0.9533 [0.93,0.9778]	0.06437	0.0136905	3.18365e-06	4.71813e-06	1.11968e-05	0.0679039	1.0665 [1.04,1.0955]
LVMI	2	rs147685018	168013666	0.1168	intronic	XIRP2	XIRP2	-9	1665661	-9	0	A	G	0.013	-0.0913858	0.016391	2.21347	2.26535	4.021e-08	4.34359e-08	1.28315e-07		-0.047814	0.0129441	0.000240452	0.000227623	0.000268204	0.262625	0.9533 [0.93,0.9778]	0.06437	0.0136905	3.18365e-06	4.71813e-06	1.11968e-05	0.0679039	1.0665 [1.04,1.0955]
LVMI	2	rs16853103	168013703	0.1171	intronic	XIRP2	XIRP2	-9	1665662	-9	0	A	G	0.013	-0.0913858	0.016391	2.21347	2.26535	4.021e-08	4.34359e-08	1.28315e-07		-0.047814	0.0129441	0.000240452	0.000227623	0.000268204	0.262625	0.9533 [0.93,0.9778]	0.06437	0.0136905	3.18365e-06	4.71813e-06	1.11968e-05	0.0679039	1.0665 [1.04,1.0955]
LVMI	2	rs10497313	168013726	0.1171	intronic	XIRP2	XIRP2	-9	1665663	-9	0	A	G	0.013	-0.0913858	0.016391	2.21347	2.26535	4.021e-08	4.34359e-08	1.28315e-07		-0.047814	0.0129441	0.000240452	0.000227623	0.000268204	0.262625	0.9533 [0.93,0.9778]	0.06437	0.0136905	3.18365e-06	4.71813e-06	1.11968e-05	0.0679039	1.0665 [1.04,1.0955]
LVMI	2	rs73017988	168014000	0.1171	intronic	XIRP2	XIRP2	-9	1665666	-9	0	A	G	0.013	-0.0913858	0.016391	2.21347	2.26535	4.021e-08	4.34359e-08	1.28315e-07		-0.047814	0.0129441	0.000240452	0.000227623	0.000268204	0.262625	0.9533 [0.93,0.9778]	0.06437	0.0136905	3.18365e-06	4.71813e-06	1.11968e-05	0.0679039	1.0665 [1.04,1.0955]
LVMI	2	rs75346301	168014088	0.1171	intronic	XIRP2	XIRP2	-9	1665667	-9	0	A	G	0.013	-0.0913858	0.016391	2.21347	2.26535	4.021e-08	4.34359e-08	1.28315e-07		-0.047814	0.0129441	0.000240452	0.000227623	0.000268204	0.262625	0.9533 [0.93,0.9778]	0.06437	0.0136905	3.18365e-06	4.71813e-06	1.11968e-05	0.0679039	1.0665 [1.04,1.0955]
LVMI	2	rs73019948	168014552	0.1171	intronic	XIRP2	XIRP2	-9	1665669	-9	0	A	G	0.013	-0.0913858	0.016391	2.21347	2.26535	4.021e-08	4.34359e-08	1.28315e-07		-0.047814	0.0129441	0.000240452	0.000227623	0.000268204	0.262625	0.9533 [0.93,0.9778]	0.06437	0.0136905	3.18365e-06	4.71813e-06	1.11968e-05	0.0679039	1.0665 [1.04,1.0955]
LVMI	2	rs73019950	168014678	0.1171	intronic	XIRP2	XIRP2	-9	1665670	-9	0	A	G	0.013	-0.0913858	0.016391	2.21347	2.26535	4.021e-08	4.34359e-08	1.28315e-07		-0.047814	0.0129441	0.000240452	0.000227623	0.000268204	0.262625	0.9533 [0.93,0.9778]	0.06437	0.0136905	3.18365e-06	4.71813e-06	1.11968e-05	0.0679039	1.0665 [1.04,1.0955]
LVMI	2	rs73019953	168015275	0.1171	intronic	XIRP2	XIRP2	-9	1665671	-9	0	A	G	0.013	-0.0913858	0.016391	2.21347	2.26535	4.021e-08	4.34359e-08	1.28315e-07		-0.047814	0.0129441	0.000240452	0.000227623	0.000268204	0.262625	0.9533 [0.93,0.9778]	0.06437	0.0136905	3.18365e-06	4.71813e-06	1.11968e-05	0.0679039	1.0665 [1.04,1.0955]
LVMI	2	rs73019954	168015655	0.1171	intronic	XIRP2	XIRP2	-9	1665674	-9	0	A	G	0.013	-0.0913858	0.016391	2.21347	2.26535	4.021e-08	4.34359e-08	1.28315e-07		-0.047814	0.0129441	0.000240452	0.000227623	0.000268204	0.262625	0.9533 [0.93,0.9778]	0.06437	0.0136905	3.18365e-06	4.71813e-06	1.11968e-05	0.0679039	1.0665 [1.04,1.0955]
LVMI	2	rs79982267	168016782	0.1171	intronic	XIRP2	XIRP2	-9	1665688	-9	0	A	G	0.013	-0.0913858	0.016391	2.21347	2.26535	4.021e-08	4.34359e-08	1.28315e-07		-0.047814	0.0129441	0.000240452	0.000227623	0.000268204	0.262625	0.9533 [0.93,0.9778]	0.06437	0.0136905	3.18365e-06	4.71813e-06	1.11968e-05	0.0679039	1.0665 [1.04,1.0955]
LVMI	2	rs73019962	168016842	0.1171	intronic	XIRP2	XIRP2	-9	1665689	-9	0	A	G	0.013	-0.0913858	0.016391	2.21347	2.26535	4.021e-08	4.34359e-08	1.28315e-07		-0.047814	0.0129441	0.000240452	0.000227623	0.000268204	0.262625	0.9533 [0.93,0.9778]	0.06437	0.0136905	3.18365e-06	4.71813e-06	1.11968e-05	0.0679039	1.0665 [1.04,1.0955]
LVMI	2	rs75174695	168016944	0.1171	intronic	XIRP2	XIRP2	-9	1665690	-9	0	A	G	0.013	-0.0913858	0.016391	2.21347	2.26535	4.021e-08	4.34359e-08	1.28315e-07		-0.047814	0.0129441	0.000240452	0.000227623	0.000268204	0.262625	0.9533 [0.93,0.9778]	0.06437	0.0136905	3.18365e-06	4.71813e-06	1.11968e-05	0.0679039	1.0665 [1.04,1.0955]
LVMI	2	rs73019965	168017209	0.1171	intronic	XIRP2	XIRP2	-9	1665691	-9	0	A	G	0.013	-0.0913858	0.016391	2.21347	2.26535	4.021e-08	4.34359e-08	1.28315e-07		-0.047814	0.0129441	0.000240452	0.000227623	0.000268204	0.262625	0.9533 [0.93,0.9778]	0.06437	0.0136905	3.18365e-06	4.71813e-06	1.11968e-05	0.0679039	1.0665 [1.04,1.0955]
LVMI	2	rs111999967	168017394	0.1171	intronic	XIRP2	XIRP2	-9	1665692	-9	0	A	G	0.013	-0.0913858	0.016391	2.21347	2.26535	4.021e-08	4.34359e-08	1.28315e-07		-0.047814	0.0129441	0.000240452	0.000227623	0.000268204	0.262625	0.9533 [0.93,0.9778]	0.06437	0.0136905	3.18365e-06	4.71813e-06	1.11968e-05	0.0679039	1.0665 [1.04,1.0955]
LVMI	2	rs7558809	168017611	0.1171	intronic	XIRP2	XIRP2	-9	1665693	-9	0	A	G	0.013	-0.0913858	0.016391	2.21347	2.26535	4.021e-08	4.34359e-08	1.28315e-07		-0.047814	0.0129441	0.000240452	0.000227623	0.000268204	0.262625	0.9533 [0.93,0.9778]	0.06437	0.0136905	3.18365e-06	4.71813e-06	1.11968e-05	0.0679039	1.0665 [1.04,1.0955]
LVMI	2	rs7587904	168017798	0.1171	intronic	XIRP2	XIRP2	-9	1665694	-9	0	A	G	0.013	-0.0913858	0.016391	2.21347	2.26535	4.021e-08	4.34359e-08	1.28315e-07		-0.047814	0.0129441	0.000240452	0.000227623	0.000268204	0.262625	0.9533 [0.93,0.9778]	0.06437	0.0136905	3.18365e-06	4.71813e-06	1.11968e-05	0.0679039	1.0665 [1.04,1.0955]
LVMI	2	rs7561502	168017857	0.1171	intronic	XIRP2	XIRP2	-9	1665695	-9	0	A	G	0.013	-0.0913858	0.016391	2.21347	2.26535	4.021e-08	4.34359e-08	1.28315e-07		-0.047814	0.0129441	0.000240452	0.000227623	0.000268204	0.262625	0.9533 [0.93,0.9778]	0.06437	0.0136905	3.18365e-06	4.71813e-06	1.11968e-05	0.0679039	1.0665 [1.04,1.0955]
LVMI	2	rs7561801	168017879	0.1171	intronic	XIRP2	XIRP2	-9	1665696	-9	0	A	G	0.013	-0.0913858	0.016391	2.21347	2.26535	4.021e-08	4.34359e-08	1.28315e-07		-0.047814	0.0129441	0.000240452	0.000227623	0.000268204	0.262625	0.9533 [0.93,0.9778]	0.06437	0.0136905	3.18365e-06	4.71813e-06	1.11968e-05	0.0679039	1.0665 [1.04,1.0955]
LVMI	2	rs7561812	168017915	0.1171	intronic	XIRP2	XIRP2	-9	1665697	-9	0	A	G	0.013	-0.0913858	0.016391	2.21347	2.26535	4.021e-08	4.34359e-08	1.28315e-07		-0.047814	0.0129441	0.000240452	0.000227623	0.000268204	0.262625	0.9533 [0.93,0.9778]	0.06437	0.0136905	3.18365e-06	4.71813e-06	1.11968e-05	0.0679039	1.0665 [1.04,1.0955]
LVMI	2	rs7561839	168018085	0.1171	intronic	XIRP2	XIRP2	-9	1665700	-9	0	A	G	0.013	-0.0913858	0.016391	2.21347	2.26535	4.021e-08	4.34359e-08	1.28315e-07		-0.047814	0.0129441	0.000240452	0.000227623	0.000268204	0.262625	0.9533 [0.93,0.9778]	0.06437	0.0136905	3.18365e-06	4.71813e-06	1.11968e-05	0.0679039	1.0665 [1.04,1.0955]
LVMI	2	rs73019970	168018143	0.1171	intronic	XIRP2	XIRP2	-9	1665701	-9	0	A	G	0.013	-0.0913858	0.016391	2.21347	2.26535	4.021e-08	4.34359e-08	1.28315e-07		-0.047814	0.0129441	0.000240452	0.000227623	0.000268204	0.262625	0.9533 [0.93,0.9778]	0.06437	0.0136905	3.18365e-06	4.71813e-06	1.11968e-05	0.0679039	1.0665 [1.04,1.0955]
LVMI	2	rs73019972	168018350	0.1171	intronic	XIRP2	XIRP2	-9	1665702	-9	0	A	G	0.013	-0.0913858	0.016391	2.21347	2.26535	4.021e-08	4.34359e-08	1.28315e-07		-0.047814	0.0129441	0.000240452	0.000227623	0.000268204	0.262625	0.9533 [0.93,0.9778]	0.06437	0.0136905	3.18365e-06	4.71813e-06	1.11968e-05	0.0679039	1.0665 [1.04,1.0955]
LVMI	2	rs73019975	168018516	0.1171	intronic	XIRP2	XIRP2	-9	1665704	-9	0	A	G	0.013	-0.0913858	0.016391	2.21347	2.26535	4.021e-08	4.34359e-08	1.28315e-07		-0.047814	0.0129441	0.000240452	0.000227623	0.000268204	0.262625	0.9533 [0.93,0.9778]	0.06437	0.0136905	3.18365e-06	4.71813e-06	1.11968e-05	0.0679039	1.0665 [1.04,1.0955]
LVMI	2	rs112608820	168018763	0.1171	intronic	XIRP2	XIRP2	-9	1665708	-9	0	A	G	0.013	-0.0913858	0.016391	2.21347	2.26535	4.021e-08	4.34359e-08	1.28315e-07		-0.047814	0.0129441	0.000240452	0.000227623	0.000268204	0.262625	0.9533 [0.93,0.9778]	0.06437	0.0136905	3.18365e-06	4.71813e-06	1.11968e-05	0.0679039	1.0665 [1.04,1.0955]
LVMI	2	rs113228222	168018895	0.1171	intronic	XIRP2	XIRP2	-9	1665709	-9	0	A	G	0.013	-0.0913858	0.016391	2.21347	2.26535	4.021e-08	4.34359e-08	1.28315e-07		-0.047814	0.0129441	0.000240452	0.000227623	0.000268204	0.262625	0.9533 [0.93,0.9778]	0.06437	0.0136905	3.18365e-06	4.71813e-06	1.11968e-05	0.0679039	1.0665 [1.04,1.0955]
LVMI	2	rs73019980	168018968	0.1171	intronic	XIRP2	XIRP2	-9	1665710	-9	0	A	G	0.013	-0.0913858	0.016391	2.21347	2.26535	4.021e-08	4.34359e-08	1.28315e-07		-0.047814	0.0129441	0.000240452	0.000227623	0.000268204	0.262625	0.9533 [0.93,0.9778]	0.06437	0.0136905	3.18365e-06	4.71813e-06	1.11968e-05	0.0679039	1.0665 [1.04,1.0955]
LVMI	2	rs73019981	168019271	0.1171	intronic	XIRP2	XIRP2	-9	1665711	-9	0	A	G	0.013	-0.0913858	0.016391	2.21347	2.26535	4.021e-08	4.34359e-08	1.28315e-07		-0.047814	0.0129441	0.000240452	0.000227623	0.000268204	0.262625	0.9533 [0.93,0.9778]	0.06437	0.0136905	3.18365e-06	4.71813e-06	1.11968e-05	0.0679039	1.0665 [1.04,1.0955]
LVMI	2	rs386652426	168019618	0.1171	intronic	XIRP2	XIRP2	-9	1665712	-9	0	A	G	0.013	-0.0913858	0.016391	2.21347	2.26535	4.021e-08	4.34359e-08	1.28315e-07		-0.047814	0.0129441	0.000240452	0.000227623	0.000268204	0.262625	0.9533 [0.93,0.9778]	0.06437	0.0136905	3.18365e-06	4.71813e-06	1.11968e-05	0.0679039	1.0665 [1.04,1.0955]
LVMI	2	rs73019982	168019667	0.1171	intronic	XIRP2	XIRP2	-9	1665713	-9	0	A	G	0.013	-0.0913858	0.016391	2.21347	2.26535	4.021e-08	4.34359e-08	1.28315e-07		-0.047814	0.0129441	0.000240452	0.000227623	0.000268204	0.262625	0.9533 [0.93,0.9778]	0.06437	0.0136905	3.18365e-06	4.71813e-06	1.11968e-05	0.0679039	1.0665 [1.04,1.0955]
LVMI	2	rs73019983	168019866	0.1171	intronic	XIRP2	XIRP2	-9	1665714	-9	0	A	G	0.013	-0.0913858	0.016391	2.21347	2.26535	4.021e-08	4.34359e-08	1.28315e-07		-0.047814	0.0129441	0.000240452	0.000227623	0.000268204	0.262625	0.9533 [0.93,0.9778]	0.06437	0.0136905	3.18365e-06	4.71813e-06	1.11968e-05	0.0679039	1.0665 [1.04,1.0955]
LVMI	2	rs138984735	168020067	0.1171	intronic	XIRP2	XIRP2	-9	1665715	-9	0	A	G	0.013	-0.0913858	0.016391	2.21347	2.26535	4.021e-08	4.34359e-08	1.28315e-07		-0.047814	0.0129441	0.000240452	0.000227623	0.000268204	0.262625	0.9533 [0.93,0.9778]	0.06437	0.0136905	3.18365e-06	4.71813e-06	1.11968e-05	0.0679039	1.0665 [1.04,1.0955]
LVMI	2	rs73019985	168020091	0.1171	intronic	XIRP2	XIRP2	-9	1665716	-9	0	A	G	0.013	-0.0913858	0.016391	2.21347	2.26535	4.021e-08	4.34359e-08	1.28315e-07		-0.047814	0.0129441	0.000240452	0.000227623	0.000268204	0.262625	0.9533 [0.93,0.9778]	0.06437	0.0136905	3.18365e-06	4.71813e-06	1.11968e-05	0.0679039	1.0665 [1.04,1.0955]
LVMI	2	rs73019986	168020375	0.1171	intronic	XIRP2	XIRP2	-9	1665717	-9	0	A	G	0.013	-0.0913858	0.016391	2.21347	2.26535	4.021e-08	4.34359e-08	1.28315e-07		-0.047814	0.0129441	0.000240452	0.000227623	0.000268204	0.262625	0.9533 [0.93,0.9778]	0.06437	0.0136905	3.18365e-06	4.71813e-06	1.11968e-05	0.0679039	1.0665 [1.04,1.0955]
LVMI	2	rs73019987	168020472	0.1171	intronic	XIRP2	XIRP2	-9	1665718	-9	0	A	G	0.013	-0.0913858	0.016391	2.21347	2.26535	4.021e-08	4.34359e-08	1.28315e-07		-0.047814	0.0129441	0.000240452	0.000227623	0.000268204	0.262625	0.9533 [0.93,0.9778]	0.06437	0.0136905	3.18365e-06	4.71813e-06	1.11968e-05	0.0679039	1.0665 [1.04,1.0955]
LVMI	2	rs73019991	168020523	0.1171	intronic	XIRP2	XIRP2	-9	1665719	-9	0	A	G	0.013	-0.0913858	0.016391	2.21347	2.26535	4.021e-08	4.34359e-08	1.28315e-07		-0.047814	0.0129441	0.000240452	0.000227623	0.000268204	0.262625	0.9533 [0.93,0.9778]	0.06437	0.0136905	3.18365e-06	4.71813e-06	1.11968e-05	0.0679039	1.0665 [1.04,1.0955]
LVMI	2	rs111768474	168020813	0.1171	intronic	XIRP2	XIRP2	-9	1665727	-9	0	A	G	0.013	-0.0913858	0.016391	2.21347	2.26535	4.021e-08	4.34359e-08	1.28315e-07		-0.047814	0.0129441	0.000240452	0.000227623	0.000268204	0.262625	0.9533 [0.93,0.9778]	0.06437	0.0136905	3.18365e-06	4.71813e-06	1.11968e-05	0.0679039	1.0665 [1.04,1.0955]
LVMI	2	rs11893377	168021121	0.1171	intronic	XIRP2	XIRP2	-9	1665735	-9	0	A	G	0.013	-0.0913858	0.016391	2.21347	2.26535	4.021e-08	4.34359e-08	1.28315e-07		-0.047814	0.0129441	0.000240452	0.000227623	0.000268204	0.262625	0.9533 [0.93,0.9778]	0.06437	0.0136905	3.18365e-06	4.71813e-06	1.11968e-05	0.0679039	1.0665 [1.04,1.0955]
LVMI	2	rs78400394	168021126	0.1171	intronic	XIRP2	XIRP2	-9	1665736	-9	0	A	G	0.013	-0.0913858	0.016391	2.21347	2.26535	4.021e-08	4.34359e-08	1.28315e-07		-0.047814	0.0129441	0.000240452	0.000227623	0.000268204	0.262625	0.9533 [0.93,0.9778]	0.06437	0.0136905	3.18365e-06	4.71813e-06	1.11968e-05	0.0679039	1.0665 [1.04,1.0955]
LVMI	2	rs73020002	168021145	0.1171	intronic	XIRP2	XIRP2	-9	1665737	-9	0	A	G	0.013	-0.0913858	0.016391	2.21347	2.26535	4.021e-08	4.34359e-08	1.28315e-07		-0.047814	0.0129441	0.000240452	0.000227623	0.000268204	0.262625	0.9533 [0.93,0.9778]	0.06437	0.0136905	3.18365e-06	4.71813e-06	1.11968e-05	0.0679039	1.0665 [1.04,1.0955]
LVMI	2	rs11893509	168021232	0.1171	intronic	XIRP2	XIRP2	-9	1665738	-9	0	A	G	0.013	-0.0913858	0.016391	2.21347	2.26535	4.021e-08	4.34359e-08	1.28315e-07		-0.047814	0.0129441	0.000240452	0.000227623	0.000268204	0.262625	0.9533 [0.93,0.9778]	0.06437	0.0136905	3.18365e-06	4.71813e-06	1.11968e-05	0.0679039	1.0665 [1.04,1.0955]
LVMI	2	rs78619028	168021274	0.1171	intronic	XIRP2	XIRP2	-9	1665739	-9	0	A	G	0.013	-0.0913858	0.016391	2.21347	2.26535	4.021e-08	4.34359e-08	1.28315e-07		-0.047814	0.0129441	0.000240452	0.000227623	0.000268204	0.262625	0.9533 [0.93,0.9778]	0.06437	0.0136905	3.18365e-06	4.71813e-06	1.11968e-05	0.0679039	1.0665 [1.04,1.0955]
LVMI	2	rs7606695	168021491	0.1171	intronic	XIRP2	XIRP2	-9	1665741	-9	0	A	G	0.013	-0.0913858	0.016391	2.21347	2.26535	4.021e-08	4.34359e-08	1.28315e-07		-0.047814	0.0129441	0.000240452	0.000227623	0.000268204	0.262625	0.9533 [0.93,0.9778]	0.06437	0.0136905	3.18365e-06	4.71813e-06	1.11968e-05	0.0679039	1.0665 [1.04,1.0955]
LVMI	2	rs7607000	168021563	0.1171	intronic	XIRP2	XIRP2	-9	1665742	-9	0	A	G	0.013	-0.0913858	0.016391	2.21347	2.26535	4.021e-08	4.34359e-08	1.28315e-07		-0.047814	0.0129441	0.000240452	0.000227623	0.000268204	0.262625	0.9533 [0.93,0.9778]	0.06437	0.0136905	3.18365e-06	4.71813e-06	1.11968e-05	0.0679039	1.0665 [1.04,1.0955]
LVMI	2	rs73021964	168021631	0.1171	intronic	XIRP2	XIRP2	-9	1665743	-9	0	A	G	0.013	-0.0913858	0.016391	2.21347	2.26535	4.021e-08	4.34359e-08	1.28315e-07		-0.047814	0.0129441	0.000240452	0.000227623	0.000268204	0.262625	0.9533 [0.93,0.9778]	0.06437	0.0136905	3.18365e-06	4.71813e-06	1.11968e-05	0.0679039	1.0665 [1.04,1.0955]
LVMI	2	rs7609549	168021699	0.1171	intronic	XIRP2	XIRP2	-9	1665744	-9	0	A	G	0.013	-0.0913858	0.016391	2.21347	2.26535	4.021e-08	4.34359e-08	1.28315e-07		-0.047814	0.0129441	0.000240452	0.000227623	0.000268204	0.262625	0.9533 [0.93,0.9778]	0.06437	0.0136905	3.18365e-06	4.71813e-06	1.11968e-05	0.0679039	1.0665 [1.04,1.0955]
LVMI	2	rs7556854	168021731	0.1171	intronic	XIRP2	XIRP2	-9	1665745	-9	0	A	G	0.013	-0.0913858	0.016391	2.21347	2.26535	4.021e-08	4.34359e-08	1.28315e-07		-0.047814	0.0129441	0.000240452	0.000227623	0.000268204	0.262625	0.9533 [0.93,0.9778]	0.06437	0.0136905	3.18365e-06	4.71813e-06	1.11968e-05	0.0679039	1.0665 [1.04,1.0955]
LVMI	2	rs7570780	168021925	0.1171	intronic	XIRP2	XIRP2	-9	1665746	-9	0	A	G	0.013	-0.0913858	0.016391	2.21347	2.26535	4.021e-08	4.34359e-08	1.28315e-07		-0.047814	0.0129441	0.000240452	0.000227623	0.000268204	0.262625	0.9533 [0.93,0.9778]	0.06437	0.0136905	3.18365e-06	4.71813e-06	1.11968e-05	0.0679039	1.0665 [1.04,1.0955]
LVMI	2	rs7583301	168022013	0.1171	intronic	XIRP2	XIRP2	-9	1665747	-9	0	A	G	0.013	-0.0913858	0.016391	2.21347	2.26535	4.021e-08	4.34359e-08	1.28315e-07		-0.047814	0.0129441	0.000240452	0.000227623	0.000268204	0.262625	0.9533 [0.93,0.9778]	0.06437	0.0136905	3.18365e-06	4.71813e-06	1.11968e-05	0.0679039	1.0665 [1.04,1.0955]
LVMI	2	rs73021968	168022527	0.1171	intronic	XIRP2	XIRP2	-9	1665750	-9	0	A	G	0.013	-0.0913858	0.016391	2.21347	2.26535	4.021e-08	4.34359e-08	1.28315e-07		-0.047814	0.0129441	0.000240452	0.000227623	0.000268204	0.262625	0.9533 [0.93,0.9778]	0.06437	0.0136905	3.18365e-06	4.71813e-06	1.11968e-05	0.0679039	1.0665 [1.04,1.0955]
LVMI	2	rs6724046	168022829	0.1171	intronic	XIRP2	XIRP2	-9	1665751	-9	0	A	G	0.013	-0.0913858	0.016391	2.21347	2.26535	4.021e-08	4.34359e-08	1.28315e-07		-0.047814	0.0129441	0.000240452	0.000227623	0.000268204	0.262625	0.9533 [0.93,0.9778]	0.06437	0.0136905	3.18365e-06	4.71813e-06	1.11968e-05	0.0679039	1.0665 [1.04,1.0955]
LVMI	2	rs6709078	168022892	0.1171	intronic	XIRP2	XIRP2	-9	1665752	-9	0	A	G	0.013	-0.0913858	0.016391	2.21347	2.26535	4.021e-08	4.34359e-08	1.28315e-07		-0.047814	0.0129441	0.000240452	0.000227623	0.000268204	0.262625	0.9533 [0.93,0.9778]	0.06437	0.0136905	3.18365e-06	4.71813e-06	1.11968e-05	0.0679039	1.0665 [1.04,1.0955]
LVMI	2	rs6709079	168022908	0.1171	intronic	XIRP2	XIRP2	-9	1665753	-9	0	A	G	0.013	-0.0913858	0.016391	2.21347	2.26535	4.021e-08	4.34359e-08	1.28315e-07		-0.047814	0.0129441	0.000240452	0.000227623	0.000268204	0.262625	0.9533 [0.93,0.9778]	0.06437	0.0136905	3.18365e-06	4.71813e-06	1.11968e-05	0.0679039	1.0665 [1.04,1.0955]
LVMI	2	rs6709146	168023138	0.1171	intronic	XIRP2	XIRP2	-9	1665755	-9	0	A	G	0.013	-0.0913858	0.016391	2.21347	2.26535	4.021e-08	4.34359e-08	1.28315e-07		-0.047814	0.0129441	0.000240452	0.000227623	0.000268204	0.262625	0.9533 [0.93,0.9778]	0.06437	0.0136905	3.18365e-06	4.71813e-06	1.11968e-05	0.0679039	1.0665 [1.04,1.0955]
LVMI	2	rs73021970	168023277	0.1171	intronic	XIRP2	XIRP2	-9	1665757	-9	0	A	G	0.013	-0.0913858	0.016391	2.21347	2.26535	4.021e-08	4.34359e-08	1.28315e-07		-0.047814	0.0129441	0.000240452	0.000227623	0.000268204	0.262625	0.9533 [0.93,0.9778]	0.06437	0.0136905	3.18365e-06	4.71813e-06	1.11968e-05	0.0679039	1.0665 [1.04,1.0955]
LVMI	2	rs6709377	168023297	0.1171	intronic	XIRP2	XIRP2	-9	1665758	-9	0	A	G	0.013	-0.0913858	0.016391	2.21347	2.26535	4.021e-08	4.34359e-08	1.28315e-07		-0.047814	0.0129441	0.000240452	0.000227623	0.000268204	0.262625	0.9533 [0.93,0.9778]	0.06437	0.0136905	3.18365e-06	4.71813e-06	1.11968e-05	0.0679039	1.0665 [1.04,1.0955]
LVMI	2	rs73021971	168023617	0.1171	intronic	XIRP2	XIRP2	-9	1665760	-9	0	A	G	0.013	-0.0913858	0.016391	2.21347	2.26535	4.021e-08	4.34359e-08	1.28315e-07		-0.047814	0.0129441	0.000240452	0.000227623	0.000268204	0.262625	0.9533 [0.93,0.9778]	0.06437	0.0136905	3.18365e-06	4.71813e-06	1.11968e-05	0.0679039	1.0665 [1.04,1.0955]
LVMI	2	rs73021978	168023922	0.1171	intronic	XIRP2	XIRP2	-9	1665763	-9	0	A	G	0.013	-0.0913858	0.016391	2.21347	2.26535	4.021e-08	4.34359e-08	1.28315e-07		-0.047814	0.0129441	0.000240452	0.000227623	0.000268204	0.262625	0.9533 [0.93,0.9778]	0.06437	0.0136905	3.18365e-06	4.71813e-06	1.11968e-05	0.0679039	1.0665 [1.04,1.0955]
LVMI	2	rs73021981	168024415	0.1171	intronic	XIRP2	XIRP2	-9	1665768	-9	0	A	G	0.013	-0.0913858	0.016391	2.21347	2.26535	4.021e-08	4.34359e-08	1.28315e-07		-0.047814	0.0129441	0.000240452	0.000227623	0.000268204	0.262625	0.9533 [0.93,0.9778]	0.06437	0.0136905	3.18365e-06	4.71813e-06	1.11968e-05	0.0679039	1.0665 [1.04,1.0955]
LVMI	2	rs75737574	168024973	0.1171	intronic	XIRP2	XIRP2	-9	1665770	-9	0	A	G	0.013	-0.0913858	0.016391	2.21347	2.26535	4.021e-08	4.34359e-08	1.28315e-07		-0.047814	0.0129441	0.000240452	0.000227623	0.000268204	0.262625	0.9533 [0.93,0.9778]	0.06437	0.0136905	3.18365e-06	4.71813e-06	1.11968e-05	0.0679039	1.0665 [1.04,1.0955]
LVMI	2	rs112330596	168025155	0.1216	intronic	XIRP2	XIRP2	-9	1665771	-9	0	A	G	0.013	-0.0913858	0.016391	2.21347	2.26535	4.021e-08	4.34359e-08	1.28315e-07		-0.047814	0.0129441	0.000240452	0.000227623	0.000268204	0.262625	0.9533 [0.93,0.9778]	0.06437	0.0136905	3.18365e-06	4.71813e-06	1.11968e-05	0.0679039	1.0665 [1.04,1.0955]
LVMI	2	rs112937476	168025177	0.1216	intronic	XIRP2	XIRP2	-9	1665772	-9	0	A	G	0.013	-0.0913858	0.016391	2.21347	2.26535	4.021e-08	4.34359e-08	1.28315e-07		-0.047814	0.0129441	0.000240452	0.000227623	0.000268204	0.262625	0.9533 [0.93,0.9778]	0.06437	0.0136905	3.18365e-06	4.71813e-06	1.11968e-05	0.0679039	1.0665 [1.04,1.0955]
LVMI	2	rs111963932	168025189	0.1216	intronic	XIRP2	XIRP2	-9	1665773	-9	0	A	G	0.013	-0.0913858	0.016391	2.21347	2.26535	4.021e-08	4.34359e-08	1.28315e-07		-0.047814	0.0129441	0.000240452	0.000227623	0.000268204	0.262625	0.9533 [0.93,0.9778]	0.06437	0.0136905	3.18365e-06	4.71813e-06	1.11968e-05	0.0679039	1.0665 [1.04,1.0955]
LVMI	2	rs113027543	168025196	0.1216	intronic	XIRP2	XIRP2	-9	1665774	-9	0	A	G	0.013	-0.0913858	0.016391	2.21347	2.26535	4.021e-08	4.34359e-08	1.28315e-07		-0.047814	0.0129441	0.000240452	0.000227623	0.000268204	0.262625	0.9533 [0.93,0.9778]	0.06437	0.0136905	3.18365e-06	4.71813e-06	1.11968e-05	0.0679039	1.0665 [1.04,1.0955]
LVMI	2	rs73021984	168025413	0.1171	intronic	XIRP2	XIRP2	-9	1665776	-9	0	A	G	0.013	-0.0913858	0.016391	2.21347	2.26535	4.021e-08	4.34359e-08	1.28315e-07		-0.047814	0.0129441	0.000240452	0.000227623	0.000268204	0.262625	0.9533 [0.93,0.9778]	0.06437	0.0136905	3.18365e-06	4.71813e-06	1.11968e-05	0.0679039	1.0665 [1.04,1.0955]
LVMI	2	rs78456957	168025545	0.1171	intronic	XIRP2	XIRP2	-9	1665777	-9	0	A	G	0.013	-0.0913858	0.016391	2.21347	2.26535	4.021e-08	4.34359e-08	1.28315e-07		-0.047814	0.0129441	0.000240452	0.000227623	0.000268204	0.262625	0.9533 [0.93,0.9778]	0.06437	0.0136905	3.18365e-06	4.71813e-06	1.11968e-05	0.0679039	1.0665 [1.04,1.0955]
LVMI	2	rs73021985	168025736	0.1171	intronic	XIRP2	XIRP2	-9	1665779	-9	0	A	G	0.013	-0.0913858	0.016391	2.21347	2.26535	4.021e-08	4.34359e-08	1.28315e-07		-0.047814	0.0129441	0.000240452	0.000227623	0.000268204	0.262625	0.9533 [0.93,0.9778]	0.06437	0.0136905	3.18365e-06	4.71813e-06	1.11968e-05	0.0679039	1.0665 [1.04,1.0955]
LVMI	2	.	168025798	0.1219	intronic	XIRP2	XIRP2	-9	1665780	-9	0	A	G	0.013	-0.0913858	0.016391	2.21347	2.26535	4.021e-08	4.34359e-08	1.28315e-07		-0.047814	0.0129441	0.000240452	0.000227623	0.000268204	0.262625	0.9533 [0.93,0.9778]	0.06437	0.0136905	3.18365e-06	4.71813e-06	1.11968e-05	0.0679039	1.0665 [1.04,1.0955]
LVMI	2	rs73021986	168025866	0.1171	intronic	XIRP2	XIRP2	-9	1665781	-9	0	A	G	0.013	-0.0913858	0.016391	2.21347	2.26535	4.021e-08	4.34359e-08	1.28315e-07		-0.047814	0.0129441	0.000240452	0.000227623	0.000268204	0.262625	0.9533 [0.93,0.9778]	0.06437	0.0136905	3.18365e-06	4.71813e-06	1.11968e-05	0.0679039	1.0665 [1.04,1.0955]
LVMI	2	rs73021988	168025979	0.1171	intronic	XIRP2	XIRP2	-9	1665782	-9	0	A	G	0.013	-0.0913858	0.016391	2.21347	2.26535	4.021e-08	4.34359e-08	1.28315e-07		-0.047814	0.0129441	0.000240452	0.000227623	0.000268204	0.262625	0.9533 [0.93,0.9778]	0.06437	0.0136905	3.18365e-06	4.71813e-06	1.11968e-05	0.0679039	1.0665 [1.04,1.0955]
LVMI	2	rs73021990	168026110	0.1171	intronic	XIRP2	XIRP2	-9	1665783	-9	0	A	G	0.013	-0.0913858	0.016391	2.21347	2.26535	4.021e-08	4.34359e-08	1.28315e-07		-0.047814	0.0129441	0.000240452	0.000227623	0.000268204	0.262625	0.9533 [0.93,0.9778]	0.06437	0.0136905	3.18365e-06	4.71813e-06	1.11968e-05	0.0679039	1.0665 [1.04,1.0955]
LVMI	2	rs73021991	168026251	0.1171	intronic	XIRP2	XIRP2	-9	1665784	-9	0	A	G	0.013	-0.0913858	0.016391	2.21347	2.26535	4.021e-08	4.34359e-08	1.28315e-07		-0.047814	0.0129441	0.000240452	0.000227623	0.000268204	0.262625	0.9533 [0.93,0.9778]	0.06437	0.0136905	3.18365e-06	4.71813e-06	1.11968e-05	0.0679039	1.0665 [1.04,1.0955]
LVMI	2	rs73021992	168026271	0.1171	intronic	XIRP2	XIRP2	-9	1665785	-9	0	A	G	0.013	-0.0913858	0.016391	2.21347	2.26535	4.021e-08	4.34359e-08	1.28315e-07		-0.047814	0.0129441	0.000240452	0.000227623	0.000268204	0.262625	0.9533 [0.93,0.9778]	0.06437	0.0136905	3.18365e-06	4.71813e-06	1.11968e-05	0.0679039	1.0665 [1.04,1.0955]
LVMI	2	rs73021994	168026357	0.1171	intronic	XIRP2	XIRP2	-9	1665786	-9	0	A	G	0.013	-0.0913858	0.016391	2.21347	2.26535	4.021e-08	4.34359e-08	1.28315e-07		-0.047814	0.0129441	0.000240452	0.000227623	0.000268204	0.262625	0.9533 [0.93,0.9778]	0.06437	0.0136905	3.18365e-06	4.71813e-06	1.11968e-05	0.0679039	1.0665 [1.04,1.0955]
LVMI	2	rs73022001	168027043	0.1171	intronic	XIRP2	XIRP2	-9	1665790	-9	0	A	G	0.013	-0.0913858	0.016391	2.21347	2.26535	4.021e-08	4.34359e-08	1.28315e-07		-0.047814	0.0129441	0.000240452	0.000227623	0.000268204	0.262625	0.9533 [0.93,0.9778]	0.06437	0.0136905	3.18365e-06	4.71813e-06	1.11968e-05	0.0679039	1.0665 [1.04,1.0955]
LVMI	2	rs73023904	168027202	0.1219	intronic	XIRP2	XIRP2	-9	1665794	-9	0	A	G	0.013	-0.0913858	0.016391	2.21347	2.26535	4.021e-08	4.34359e-08	1.28315e-07		-0.047814	0.0129441	0.000240452	0.000227623	0.000268204	0.262625	0.9533 [0.93,0.9778]	0.06437	0.0136905	3.18365e-06	4.71813e-06	1.11968e-05	0.0679039	1.0665 [1.04,1.0955]
LVMI	2	rs73023906	168027295	0.1168	intronic	XIRP2	XIRP2	-9	1665798	-9	0	A	G	0.013	-0.0913858	0.016391	2.21347	2.26535	4.021e-08	4.34359e-08	1.28315e-07		-0.047814	0.0129441	0.000240452	0.000227623	0.000268204	0.262625	0.9533 [0.93,0.9778]	0.06437	0.0136905	3.18365e-06	4.71813e-06	1.11968e-05	0.0679039	1.0665 [1.04,1.0955]
LVMI	2	rs4319910	168027536	0.1171	intronic	XIRP2	XIRP2	-9	1665801	-9	0	A	G	0.013	-0.0913858	0.016391	2.21347	2.26535	4.021e-08	4.34359e-08	1.28315e-07		-0.047814	0.0129441	0.000240452	0.000227623	0.000268204	0.262625	0.9533 [0.93,0.9778]	0.06437	0.0136905	3.18365e-06	4.71813e-06	1.11968e-05	0.0679039	1.0665 [1.04,1.0955]
LVMI	2	rs2893038	168027579	0.1171	intronic	XIRP2	XIRP2	-9	1665803	-9	0	A	G	0.013	-0.0913858	0.016391	2.21347	2.26535	4.021e-08	4.34359e-08	1.28315e-07		-0.047814	0.0129441	0.000240452	0.000227623	0.000268204	0.262625	0.9533 [0.93,0.9778]	0.06437	0.0136905	3.18365e-06	4.71813e-06	1.11968e-05	0.0679039	1.0665 [1.04,1.0955]
LVMI	2	rs2390515	168027783	0.1171	intronic	XIRP2	XIRP2	-9	1665805	-9	0	A	G	0.013	-0.0913858	0.016391	2.21347	2.26535	4.021e-08	4.34359e-08	1.28315e-07		-0.047814	0.0129441	0.000240452	0.000227623	0.000268204	0.262625	0.9533 [0.93,0.9778]	0.06437	0.0136905	3.18365e-06	4.71813e-06	1.11968e-05	0.0679039	1.0665 [1.04,1.0955]
LVMI	2	rs6744515	168028092	0.1171	intronic	XIRP2	XIRP2	-9	1665806	-9	0	A	G	0.013	-0.0913858	0.016391	2.21347	2.26535	4.021e-08	4.34359e-08	1.28315e-07		-0.047814	0.0129441	0.000240452	0.000227623	0.000268204	0.262625	0.9533 [0.93,0.9778]	0.06437	0.0136905	3.18365e-06	4.71813e-06	1.11968e-05	0.0679039	1.0665 [1.04,1.0955]
LVMI	2	rs73023920	168028512	0.1171	intronic	XIRP2	XIRP2	-9	1665813	-9	0	A	G	0.013	-0.0913858	0.016391	2.21347	2.26535	4.021e-08	4.34359e-08	1.28315e-07		-0.047814	0.0129441	0.000240452	0.000227623	0.000268204	0.262625	0.9533 [0.93,0.9778]	0.06437	0.0136905	3.18365e-06	4.71813e-06	1.11968e-05	0.0679039	1.0665 [1.04,1.0955]
LVMI	2	rs112195900	168028572	0.1171	intronic	XIRP2	XIRP2	-9	1665814	-9	0	A	G	0.013	-0.0913858	0.016391	2.21347	2.26535	4.021e-08	4.34359e-08	1.28315e-07		-0.047814	0.0129441	0.000240452	0.000227623	0.000268204	0.262625	0.9533 [0.93,0.9778]	0.06437	0.0136905	3.18365e-06	4.71813e-06	1.11968e-05	0.0679039	1.0665 [1.04,1.0955]
LVMI	2	rs111858687	168028607	0.1171	intronic	XIRP2	XIRP2	-9	1665815	-9	0	A	G	0.013	-0.0913858	0.016391	2.21347	2.26535	4.021e-08	4.34359e-08	1.28315e-07		-0.047814	0.0129441	0.000240452	0.000227623	0.000268204	0.262625	0.9533 [0.93,0.9778]	0.06437	0.0136905	3.18365e-06	4.71813e-06	1.11968e-05	0.0679039	1.0665 [1.04,1.0955]
LVMI	2	rs147866540	168028693	0.1171	intronic	XIRP2	XIRP2	-9	1665818	-9	0	A	G	0.013	-0.0913858	0.016391	2.21347	2.26535	4.021e-08	4.34359e-08	1.28315e-07		-0.047814	0.0129441	0.000240452	0.000227623	0.000268204	0.262625	0.9533 [0.93,0.9778]	0.06437	0.0136905	3.18365e-06	4.71813e-06	1.11968e-05	0.0679039	1.0665 [1.04,1.0955]
LVMI	2	rs199677915	168028700	0.1171	intronic	XIRP2	XIRP2	-9	1665819	-9	0	A	G	0.013	-0.0913858	0.016391	2.21347	2.26535	4.021e-08	4.34359e-08	1.28315e-07		-0.047814	0.0129441	0.000240452	0.000227623	0.000268204	0.262625	0.9533 [0.93,0.9778]	0.06437	0.0136905	3.18365e-06	4.71813e-06	1.11968e-05	0.0679039	1.0665 [1.04,1.0955]
LVMI	2	rs200995327	168028703	0.1171	intronic	XIRP2	XIRP2	-9	1665820	-9	0	A	G	0.013	-0.0913858	0.016391	2.21347	2.26535	4.021e-08	4.34359e-08	1.28315e-07		-0.047814	0.0129441	0.000240452	0.000227623	0.000268204	0.262625	0.9533 [0.93,0.9778]	0.06437	0.0136905	3.18365e-06	4.71813e-06	1.11968e-05	0.0679039	1.0665 [1.04,1.0955]
LVMI	2	rs140239897	168028818	0.1171	intronic	XIRP2	XIRP2	-9	1665821	-9	0	A	G	0.013	-0.0913858	0.016391	2.21347	2.26535	4.021e-08	4.34359e-08	1.28315e-07		-0.047814	0.0129441	0.000240452	0.000227623	0.000268204	0.262625	0.9533 [0.93,0.9778]	0.06437	0.0136905	3.18365e-06	4.71813e-06	1.11968e-05	0.0679039	1.0665 [1.04,1.0955]
LVMI	2	rs4625871	168028920	0.1171	intronic	XIRP2	XIRP2	-9	1665822	-9	0	A	G	0.013	-0.0913858	0.016391	2.21347	2.26535	4.021e-08	4.34359e-08	1.28315e-07		-0.047814	0.0129441	0.000240452	0.000227623	0.000268204	0.262625	0.9533 [0.93,0.9778]	0.06437	0.0136905	3.18365e-06	4.71813e-06	1.11968e-05	0.0679039	1.0665 [1.04,1.0955]
LVMI	2	rs114295336	168029029	0.1171	intronic	XIRP2	XIRP2	-9	1665824	-9	0	A	G	0.013	-0.0913858	0.016391	2.21347	2.26535	4.021e-08	4.34359e-08	1.28315e-07		-0.047814	0.0129441	0.000240452	0.000227623	0.000268204	0.262625	0.9533 [0.93,0.9778]	0.06437	0.0136905	3.18365e-06	4.71813e-06	1.11968e-05	0.0679039	1.0665 [1.04,1.0955]
LVMI	2	rs112282731	168029226	0.1171	intronic	XIRP2	XIRP2	-9	1665829	-9	0	A	G	0.013	-0.0913858	0.016391	2.21347	2.26535	4.021e-08	4.34359e-08	1.28315e-07		-0.047814	0.0129441	0.000240452	0.000227623	0.000268204	0.262625	0.9533 [0.93,0.9778]	0.06437	0.0136905	3.18365e-06	4.71813e-06	1.11968e-05	0.0679039	1.0665 [1.04,1.0955]
LVMI	2	rs73023984	168029231	0.1171	intronic	XIRP2	XIRP2	-9	1665830	-9	0	A	G	0.013	-0.0913858	0.016391	2.21347	2.26535	4.021e-08	4.34359e-08	1.28315e-07		-0.047814	0.0129441	0.000240452	0.000227623	0.000268204	0.262625	0.9533 [0.93,0.9778]	0.06437	0.0136905	3.18365e-06	4.71813e-06	1.11968e-05	0.0679039	1.0665 [1.04,1.0955]
LVMI	2	rs73023988	168029636	0.1171	intronic	XIRP2	XIRP2	-9	1665832	-9	0	A	G	0.013	-0.0913858	0.016391	2.21347	2.26535	4.021e-08	4.34359e-08	1.28315e-07		-0.047814	0.0129441	0.000240452	0.000227623	0.000268204	0.262625	0.9533 [0.93,0.9778]	0.06437	0.0136905	3.18365e-06	4.71813e-06	1.11968e-05	0.0679039	1.0665 [1.04,1.0955]
LVMI	2	rs73023992	168029712	0.1171	intronic	XIRP2	XIRP2	-9	1665834	-9	0	A	G	0.013	-0.0913858	0.016391	2.21347	2.26535	4.021e-08	4.34359e-08	1.28315e-07		-0.047814	0.0129441	0.000240452	0.000227623	0.000268204	0.262625	0.9533 [0.93,0.9778]	0.06437	0.0136905	3.18365e-06	4.71813e-06	1.11968e-05	0.0679039	1.0665 [1.04,1.0955]
LVMI	2	rs111551007	168030086	0.1171	intronic	XIRP2	XIRP2	-9	1665836	-9	0	A	G	0.013	-0.0913858	0.016391	2.21347	2.26535	4.021e-08	4.34359e-08	1.28315e-07		-0.047814	0.0129441	0.000240452	0.000227623	0.000268204	0.262625	0.9533 [0.93,0.9778]	0.06437	0.0136905	3.18365e-06	4.71813e-06	1.11968e-05	0.0679039	1.0665 [1.04,1.0955]
LVMI	2	rs73023995	168030170	0.1171	intronic	XIRP2	XIRP2	-9	1665838	-9	0	A	G	0.013	-0.0913858	0.016391	2.21347	2.26535	4.021e-08	4.34359e-08	1.28315e-07		-0.047814	0.0129441	0.000240452	0.000227623	0.000268204	0.262625	0.9533 [0.93,0.9778]	0.06437	0.0136905	3.18365e-06	4.71813e-06	1.11968e-05	0.0679039	1.0665 [1.04,1.0955]
LVMI	2	rs113467438	168030449	0.1171	intronic	XIRP2	XIRP2	-9	1665840	-9	0	A	G	0.013	-0.0913858	0.016391	2.21347	2.26535	4.021e-08	4.34359e-08	1.28315e-07		-0.047814	0.0129441	0.000240452	0.000227623	0.000268204	0.262625	0.9533 [0.93,0.9778]	0.06437	0.0136905	3.18365e-06	4.71813e-06	1.11968e-05	0.0679039	1.0665 [1.04,1.0955]
LVMI	2	rs113318793	168030553	0.1171	intronic	XIRP2	XIRP2	-9	1665841	-9	0	A	G	0.013	-0.0913858	0.016391	2.21347	2.26535	4.021e-08	4.34359e-08	1.28315e-07		-0.047814	0.0129441	0.000240452	0.000227623	0.000268204	0.262625	0.9533 [0.93,0.9778]	0.06437	0.0136905	3.18365e-06	4.71813e-06	1.11968e-05	0.0679039	1.0665 [1.04,1.0955]
LVMI	2	rs111663403	168030730	0.1171	intronic	XIRP2	XIRP2	-9	1665842	-9	0	A	G	0.013	-0.0913858	0.016391	2.21347	2.26535	4.021e-08	4.34359e-08	1.28315e-07		-0.047814	0.0129441	0.000240452	0.000227623	0.000268204	0.262625	0.9533 [0.93,0.9778]	0.06437	0.0136905	3.18365e-06	4.71813e-06	1.11968e-05	0.0679039	1.0665 [1.04,1.0955]
LVMI	2	rs112491758	168030745	0.1171	intronic	XIRP2	XIRP2	-9	1665843	-9	0	A	G	0.013	-0.0913858	0.016391	2.21347	2.26535	4.021e-08	4.34359e-08	1.28315e-07		-0.047814	0.0129441	0.000240452	0.000227623	0.000268204	0.262625	0.9533 [0.93,0.9778]	0.06437	0.0136905	3.18365e-06	4.71813e-06	1.11968e-05	0.0679039	1.0665 [1.04,1.0955]
LVMI	2	rs73023997	168030903	0.1171	intronic	XIRP2	XIRP2	-9	1665847	-9	0	A	G	0.013	-0.0913858	0.016391	2.21347	2.26535	4.021e-08	4.34359e-08	1.28315e-07		-0.047814	0.0129441	0.000240452	0.000227623	0.000268204	0.262625	0.9533 [0.93,0.9778]	0.06437	0.0136905	3.18365e-06	4.71813e-06	1.11968e-05	0.0679039	1.0665 [1.04,1.0955]
LVMI	2	rs115339873	168031292	0.1171	intronic	XIRP2	XIRP2	-9	1665850	-9	0	A	G	0.013	-0.0913858	0.016391	2.21347	2.26535	4.021e-08	4.34359e-08	1.28315e-07		-0.047814	0.0129441	0.000240452	0.000227623	0.000268204	0.262625	0.9533 [0.93,0.9778]	0.06437	0.0136905	3.18365e-06	4.71813e-06	1.11968e-05	0.0679039	1.0665 [1.04,1.0955]
LVMI	2	rs4270315	168031613	0.1171	intronic	XIRP2	XIRP2	-9	1665853	-9	0	A	G	0.013	-0.0913858	0.016391	2.21347	2.26535	4.021e-08	4.34359e-08	1.28315e-07		-0.047814	0.0129441	0.000240452	0.000227623	0.000268204	0.262625	0.9533 [0.93,0.9778]	0.06437	0.0136905	3.18365e-06	4.71813e-06	1.11968e-05	0.0679039	1.0665 [1.04,1.0955]
LVMI	2	rs2082097	168031754	0.1168	intronic	XIRP2	XIRP2	-9	1665855	-9	0	A	G	0.013	-0.0913858	0.016391	2.21347	2.26535	4.021e-08	4.34359e-08	1.28315e-07		-0.047814	0.0129441	0.000240452	0.000227623	0.000268204	0.262625	0.9533 [0.93,0.9778]	0.06437	0.0136905	3.18365e-06	4.71813e-06	1.11968e-05	0.0679039	1.0665 [1.04,1.0955]
LVMI	2	rs2390547	168031776	0.1168	intronic	XIRP2	XIRP2	-9	1665856	-9	0	A	G	0.013	-0.0913858	0.016391	2.21347	2.26535	4.021e-08	4.34359e-08	1.28315e-07		-0.047814	0.0129441	0.000240452	0.000227623	0.000268204	0.262625	0.9533 [0.93,0.9778]	0.06437	0.0136905	3.18365e-06	4.71813e-06	1.11968e-05	0.0679039	1.0665 [1.04,1.0955]
LVMI	2	rs111584035	168032108	0.1171	intronic	XIRP2	XIRP2	-9	1665857	-9	0	A	G	0.013	-0.0913858	0.016391	2.21347	2.26535	4.021e-08	4.34359e-08	1.28315e-07		-0.047814	0.0129441	0.000240452	0.000227623	0.000268204	0.262625	0.9533 [0.93,0.9778]	0.06437	0.0136905	3.18365e-06	4.71813e-06	1.11968e-05	0.0679039	1.0665 [1.04,1.0955]
LVMI	2	rs113652088	168032120	0.1171	intronic	XIRP2	XIRP2	-9	1665858	-9	0	A	G	0.013	-0.0913858	0.016391	2.21347	2.26535	4.021e-08	4.34359e-08	1.28315e-07		-0.047814	0.0129441	0.000240452	0.000227623	0.000268204	0.262625	0.9533 [0.93,0.9778]	0.06437	0.0136905	3.18365e-06	4.71813e-06	1.11968e-05	0.0679039	1.0665 [1.04,1.0955]
LVMI	2	rs112680044	168032160	0.1171	intronic	XIRP2	XIRP2	-9	1665859	-9	0	A	G	0.013	-0.0913858	0.016391	2.21347	2.26535	4.021e-08	4.34359e-08	1.28315e-07		-0.047814	0.0129441	0.000240452	0.000227623	0.000268204	0.262625	0.9533 [0.93,0.9778]	0.06437	0.0136905	3.18365e-06	4.71813e-06	1.11968e-05	0.0679039	1.0665 [1.04,1.0955]
LVMI	2	rs112731427	168032163	0.1171	intronic	XIRP2	XIRP2	-9	1665860	-9	0	A	G	0.013	-0.0913858	0.016391	2.21347	2.26535	4.021e-08	4.34359e-08	1.28315e-07		-0.047814	0.0129441	0.000240452	0.000227623	0.000268204	0.262625	0.9533 [0.93,0.9778]	0.06437	0.0136905	3.18365e-06	4.71813e-06	1.11968e-05	0.0679039	1.0665 [1.04,1.0955]
LVMI	2	rs113761801	168032266	0.1171	intronic	XIRP2	XIRP2	-9	1665862	-9	0	A	G	0.013	-0.0913858	0.016391	2.21347	2.26535	4.021e-08	4.34359e-08	1.28315e-07		-0.047814	0.0129441	0.000240452	0.000227623	0.000268204	0.262625	0.9533 [0.93,0.9778]	0.06437	0.0136905	3.18365e-06	4.71813e-06	1.11968e-05	0.0679039	1.0665 [1.04,1.0955]
LVMI	2	rs112676808	168032543	0.1171	intronic	XIRP2	XIRP2	-9	1665867	-9	0	A	G	0.013	-0.0913858	0.016391	2.21347	2.26535	4.021e-08	4.34359e-08	1.28315e-07		-0.047814	0.0129441	0.000240452	0.000227623	0.000268204	0.262625	0.9533 [0.93,0.9778]	0.06437	0.0136905	3.18365e-06	4.71813e-06	1.11968e-05	0.0679039	1.0665 [1.04,1.0955]
LVMI	2	rs113424167	168032731	0.1171	intronic	XIRP2	XIRP2	-9	1665868	-9	0	A	G	0.013	-0.0913858	0.016391	2.21347	2.26535	4.021e-08	4.34359e-08	1.28315e-07		-0.047814	0.0129441	0.000240452	0.000227623	0.000268204	0.262625	0.9533 [0.93,0.9778]	0.06437	0.0136905	3.18365e-06	4.71813e-06	1.11968e-05	0.0679039	1.0665 [1.04,1.0955]
LVMI	2	rs73025706	168032761	0.1171	intronic	XIRP2	XIRP2	-9	1665869	-9	0	A	G	0.013	-0.0913858	0.016391	2.21347	2.26535	4.021e-08	4.34359e-08	1.28315e-07		-0.047814	0.0129441	0.000240452	0.000227623	0.000268204	0.262625	0.9533 [0.93,0.9778]	0.06437	0.0136905	3.18365e-06	4.71813e-06	1.11968e-05	0.0679039	1.0665 [1.04,1.0955]
LVMI	2	rs73025710	168032797	0.1171	intronic	XIRP2	XIRP2	-9	1665870	-9	0	A	G	0.013	-0.0913858	0.016391	2.21347	2.26535	4.021e-08	4.34359e-08	1.28315e-07		-0.047814	0.0129441	0.000240452	0.000227623	0.000268204	0.262625	0.9533 [0.93,0.9778]	0.06437	0.0136905	3.18365e-06	4.71813e-06	1.11968e-05	0.0679039	1.0665 [1.04,1.0955]
LVMI	2	rs73025711	168033597	0.1171	intronic	XIRP2	XIRP2	-9	1665875	-9	0	A	G	0.013	-0.0913858	0.016391	2.21347	2.26535	4.021e-08	4.34359e-08	1.28315e-07		-0.047814	0.0129441	0.000240452	0.000227623	0.000268204	0.262625	0.9533 [0.93,0.9778]	0.06437	0.0136905	3.18365e-06	4.71813e-06	1.11968e-05	0.0679039	1.0665 [1.04,1.0955]
LVMI	2	rs73025716	168033836	0.1171	intronic	XIRP2	XIRP2	-9	1665876	-9	0	A	G	0.013	-0.0913858	0.016391	2.21347	2.26535	4.021e-08	4.34359e-08	1.28315e-07		-0.047814	0.0129441	0.000240452	0.000227623	0.000268204	0.262625	0.9533 [0.93,0.9778]	0.06437	0.0136905	3.18365e-06	4.71813e-06	1.11968e-05	0.0679039	1.0665 [1.04,1.0955]
LVMI	2	rs73025722	168034248	0.1171	intronic	XIRP2	XIRP2	-9	1665881	-9	0	A	G	0.013	-0.0913858	0.016391	2.21347	2.26535	4.021e-08	4.34359e-08	1.28315e-07		-0.047814	0.0129441	0.000240452	0.000227623	0.000268204	0.262625	0.9533 [0.93,0.9778]	0.06437	0.0136905	3.18365e-06	4.71813e-06	1.11968e-05	0.0679039	1.0665 [1.04,1.0955]
LVMI	2	rs73025725	168034492	0.1171	intronic	XIRP2	XIRP2	-9	1665883	-9	0	A	G	0.013	-0.0913858	0.016391	2.21347	2.26535	4.021e-08	4.34359e-08	1.28315e-07		-0.047814	0.0129441	0.000240452	0.000227623	0.000268204	0.262625	0.9533 [0.93,0.9778]	0.06437	0.0136905	3.18365e-06	4.71813e-06	1.11968e-05	0.0679039	1.0665 [1.04,1.0955]
LVMI	2	rs73025727	168034680	0.1172	intronic	XIRP2	XIRP2	-9	1665886	-9	0	A	G	0.013	-0.0913858	0.016391	2.21347	2.26535	4.021e-08	4.34359e-08	1.28315e-07		-0.047814	0.0129441	0.000240452	0.000227623	0.000268204	0.262625	0.9533 [0.93,0.9778]	0.06437	0.0136905	3.18365e-06	4.71813e-06	1.11968e-05	0.0679039	1.0665 [1.04,1.0955]
LVMI	2	rs73025729	168034780	0.1219	intronic	XIRP2	XIRP2	-9	1665887	-9	0	A	G	0.013	-0.0913858	0.016391	2.21347	2.26535	4.021e-08	4.34359e-08	1.28315e-07		-0.047814	0.0129441	0.000240452	0.000227623	0.000268204	0.262625	0.9533 [0.93,0.9778]	0.06437	0.0136905	3.18365e-06	4.71813e-06	1.11968e-05	0.0679039	1.0665 [1.04,1.0955]
LVMI	2	rs73025733	168035024	0.1171	intronic	XIRP2	XIRP2	-9	1665891	-9	0	A	G	0.013	-0.0913858	0.016391	2.21347	2.26535	4.021e-08	4.34359e-08	1.28315e-07		-0.047814	0.0129441	0.000240452	0.000227623	0.000268204	0.262625	0.9533 [0.93,0.9778]	0.06437	0.0136905	3.18365e-06	4.71813e-06	1.11968e-05	0.0679039	1.0665 [1.04,1.0955]
LVMI	2	rs7559426	168035337	0.1171	intronic	XIRP2	XIRP2	-9	1665892	-9	0	A	G	0.013	-0.0913858	0.016391	2.21347	2.26535	4.021e-08	4.34359e-08	1.28315e-07		-0.047814	0.0129441	0.000240452	0.000227623	0.000268204	0.262625	0.9533 [0.93,0.9778]	0.06437	0.0136905	3.18365e-06	4.71813e-06	1.11968e-05	0.0679039	1.0665 [1.04,1.0955]
LVMI	2	rs7586178	168035341	0.1171	intronic	XIRP2	XIRP2	-9	1665893	-9	0	A	G	0.013	-0.0913858	0.016391	2.21347	2.26535	4.021e-08	4.34359e-08	1.28315e-07		-0.047814	0.0129441	0.000240452	0.000227623	0.000268204	0.262625	0.9533 [0.93,0.9778]	0.06437	0.0136905	3.18365e-06	4.71813e-06	1.11968e-05	0.0679039	1.0665 [1.04,1.0955]
LVMI	2	rs7600229	168035381	0.1219	intronic	XIRP2	XIRP2	-9	1665894	-9	0	A	G	0.013	-0.0913858	0.016391	2.21347	2.26535	4.021e-08	4.34359e-08	1.28315e-07		-0.047814	0.0129441	0.000240452	0.000227623	0.000268204	0.262625	0.9533 [0.93,0.9778]	0.06437	0.0136905	3.18365e-06	4.71813e-06	1.11968e-05	0.0679039	1.0665 [1.04,1.0955]
LVMI	2	rs73025736	168035982	0.1171	intronic	XIRP2	XIRP2	-9	1665899	-9	0	A	G	0.013	-0.0913858	0.016391	2.21347	2.26535	4.021e-08	4.34359e-08	1.28315e-07		-0.047814	0.0129441	0.000240452	0.000227623	0.000268204	0.262625	0.9533 [0.93,0.9778]	0.06437	0.0136905	3.18365e-06	4.71813e-06	1.11968e-05	0.0679039	1.0665 [1.04,1.0955]
LVMI	2	rs113133603	168036020	0.1171	intronic	XIRP2	XIRP2	-9	1665900	-9	0	A	G	0.013	-0.0913858	0.016391	2.21347	2.26535	4.021e-08	4.34359e-08	1.28315e-07		-0.047814	0.0129441	0.000240452	0.000227623	0.000268204	0.262625	0.9533 [0.93,0.9778]	0.06437	0.0136905	3.18365e-06	4.71813e-06	1.11968e-05	0.0679039	1.0665 [1.04,1.0955]
LVMI	2	rs111677212	168036032	0.1171	intronic	XIRP2	XIRP2	-9	1665901	-9	0	A	G	0.013	-0.0913858	0.016391	2.21347	2.26535	4.021e-08	4.34359e-08	1.28315e-07		-0.047814	0.0129441	0.000240452	0.000227623	0.000268204	0.262625	0.9533 [0.93,0.9778]	0.06437	0.0136905	3.18365e-06	4.71813e-06	1.11968e-05	0.0679039	1.0665 [1.04,1.0955]
LVMI	2	rs113561873	168036122	0.1171	intronic	XIRP2	XIRP2	-9	1665903	-9	0	A	G	0.013	-0.0913858	0.016391	2.21347	2.26535	4.021e-08	4.34359e-08	1.28315e-07		-0.047814	0.0129441	0.000240452	0.000227623	0.000268204	0.262625	0.9533 [0.93,0.9778]	0.06437	0.0136905	3.18365e-06	4.71813e-06	1.11968e-05	0.0679039	1.0665 [1.04,1.0955]
LVMI	2	rs113566519	168036174	0.1171	intronic	XIRP2	XIRP2	-9	1665908	-9	0	A	G	0.013	-0.0913858	0.016391	2.21347	2.26535	4.021e-08	4.34359e-08	1.28315e-07		-0.047814	0.0129441	0.000240452	0.000227623	0.000268204	0.262625	0.9533 [0.93,0.9778]	0.06437	0.0136905	3.18365e-06	4.71813e-06	1.11968e-05	0.0679039	1.0665 [1.04,1.0955]
LVMI	2	rs73025796	168036276	0.1171	intronic	XIRP2	XIRP2	-9	1665909	-9	0	A	G	0.013	-0.0913858	0.016391	2.21347	2.26535	4.021e-08	4.34359e-08	1.28315e-07		-0.047814	0.0129441	0.000240452	0.000227623	0.000268204	0.262625	0.9533 [0.93,0.9778]	0.06437	0.0136905	3.18365e-06	4.71813e-06	1.11968e-05	0.0679039	1.0665 [1.04,1.0955]
LVMI	2	rs73025798	168036296	0.1171	intronic	XIRP2	XIRP2	-9	1665910	-9	0	A	G	0.013	-0.0913858	0.016391	2.21347	2.26535	4.021e-08	4.34359e-08	1.28315e-07		-0.047814	0.0129441	0.000240452	0.000227623	0.000268204	0.262625	0.9533 [0.93,0.9778]	0.06437	0.0136905	3.18365e-06	4.71813e-06	1.11968e-05	0.0679039	1.0665 [1.04,1.0955]
LVMI	2	rs16853124	168036582	0.1171	intronic	XIRP2	XIRP2	-9	1665911	-9	0	A	G	0.013	-0.0913858	0.016391	2.21347	2.26535	4.021e-08	4.34359e-08	1.28315e-07		-0.047814	0.0129441	0.000240452	0.000227623	0.000268204	0.262625	0.9533 [0.93,0.9778]	0.06437	0.0136905	3.18365e-06	4.71813e-06	1.11968e-05	0.0679039	1.0665 [1.04,1.0955]
LVMI	2	rs16853134	168036756	0.1171	intronic	XIRP2	XIRP2	-9	1665913	-9	0	A	G	0.013	-0.0913858	0.016391	2.21347	2.26535	4.021e-08	4.34359e-08	1.28315e-07		-0.047814	0.0129441	0.000240452	0.000227623	0.000268204	0.262625	0.9533 [0.93,0.9778]	0.06437	0.0136905	3.18365e-06	4.71813e-06	1.11968e-05	0.0679039	1.0665 [1.04,1.0955]
LVMI	2	rs58424143	168036817	0.1171	intronic	XIRP2	XIRP2	-9	1665914	-9	0	A	G	0.013	-0.0913858	0.016391	2.21347	2.26535	4.021e-08	4.34359e-08	1.28315e-07		-0.047814	0.0129441	0.000240452	0.000227623	0.000268204	0.262625	0.9533 [0.93,0.9778]	0.06437	0.0136905	3.18365e-06	4.71813e-06	1.11968e-05	0.0679039	1.0665 [1.04,1.0955]
LVMI	2	rs16853136	168036887	0.1171	intronic	XIRP2	XIRP2	-9	1665915	-9	0	A	G	0.013	-0.0913858	0.016391	2.21347	2.26535	4.021e-08	4.34359e-08	1.28315e-07		-0.047814	0.0129441	0.000240452	0.000227623	0.000268204	0.262625	0.9533 [0.93,0.9778]	0.06437	0.0136905	3.18365e-06	4.71813e-06	1.11968e-05	0.0679039	1.0665 [1.04,1.0955]
LVMI	2	rs16853138	168037094	0.1171	intronic	XIRP2	XIRP2	-9	1665916	-9	0	A	G	0.013	-0.0913858	0.016391	2.21347	2.26535	4.021e-08	4.34359e-08	1.28315e-07		-0.047814	0.0129441	0.000240452	0.000227623	0.000268204	0.262625	0.9533 [0.93,0.9778]	0.06437	0.0136905	3.18365e-06	4.71813e-06	1.11968e-05	0.0679039	1.0665 [1.04,1.0955]
LVMI	2	rs10497318	168037315	0.1171	intronic	XIRP2	XIRP2	-9	1665917	-9	0	A	G	0.013	-0.0913858	0.016391	2.21347	2.26535	4.021e-08	4.34359e-08	1.28315e-07		-0.047814	0.0129441	0.000240452	0.000227623	0.000268204	0.262625	0.9533 [0.93,0.9778]	0.06437	0.0136905	3.18365e-06	4.71813e-06	1.11968e-05	0.0679039	1.0665 [1.04,1.0955]
LVMI	2	rs1429931	168037565	0.1171	intronic	XIRP2	XIRP2	-9	1665918	-9	0	A	G	0.013	-0.0913858	0.016391	2.21347	2.26535	4.021e-08	4.34359e-08	1.28315e-07		-0.047814	0.0129441	0.000240452	0.000227623	0.000268204	0.262625	0.9533 [0.93,0.9778]	0.06437	0.0136905	3.18365e-06	4.71813e-06	1.11968e-05	0.0679039	1.0665 [1.04,1.0955]
LVMI	2	rs1429932	168037614	0.1171	intronic	XIRP2	XIRP2	-9	1665919	-9	0	A	G	0.013	-0.0913858	0.016391	2.21347	2.26535	4.021e-08	4.34359e-08	1.28315e-07		-0.047814	0.0129441	0.000240452	0.000227623	0.000268204	0.262625	0.9533 [0.93,0.9778]	0.06437	0.0136905	3.18365e-06	4.71813e-06	1.11968e-05	0.0679039	1.0665 [1.04,1.0955]
LVMI	2	rs6432981	168037882	0.1171	intronic	XIRP2	XIRP2	-9	1665921	-9	0	A	G	0.013	-0.0913858	0.016391	2.21347	2.26535	4.021e-08	4.34359e-08	1.28315e-07		-0.047814	0.0129441	0.000240452	0.000227623	0.000268204	0.262625	0.9533 [0.93,0.9778]	0.06437	0.0136905	3.18365e-06	4.71813e-06	1.11968e-05	0.0679039	1.0665 [1.04,1.0955]
LVMI	2	rs6706115	168037993	0.1171	intronic	XIRP2	XIRP2	-9	1665922	-9	0	A	G	0.013	-0.0913858	0.016391	2.21347	2.26535	4.021e-08	4.34359e-08	1.28315e-07		-0.047814	0.0129441	0.000240452	0.000227623	0.000268204	0.262625	0.9533 [0.93,0.9778]	0.06437	0.0136905	3.18365e-06	4.71813e-06	1.11968e-05	0.0679039	1.0665 [1.04,1.0955]
LVMI	2	rs6748606	168038152	0.1171	intronic	XIRP2	XIRP2	-9	1665925	-9	0	A	G	0.013	-0.0913858	0.016391	2.21347	2.26535	4.021e-08	4.34359e-08	1.28315e-07		-0.047814	0.0129441	0.000240452	0.000227623	0.000268204	0.262625	0.9533 [0.93,0.9778]	0.06437	0.0136905	3.18365e-06	4.71813e-06	1.11968e-05	0.0679039	1.0665 [1.04,1.0955]
LVMI	2	rs6748870	168038283	0.1215	intronic	XIRP2	XIRP2	-9	1665926	-9	0	A	G	0.013	-0.0913858	0.016391	2.21347	2.26535	4.021e-08	4.34359e-08	1.28315e-07		-0.047814	0.0129441	0.000240452	0.000227623	0.000268204	0.262625	0.9533 [0.93,0.9778]	0.06437	0.0136905	3.18365e-06	4.71813e-06	1.11968e-05	0.0679039	1.0665 [1.04,1.0955]
LVMI	2	rs11510363	168038473	0.1219	intronic	XIRP2	XIRP2	-9	1665927	-9	0	A	G	0.013	-0.0913858	0.016391	2.21347	2.26535	4.021e-08	4.34359e-08	1.28315e-07		-0.047814	0.0129441	0.000240452	0.000227623	0.000268204	0.262625	0.9533 [0.93,0.9778]	0.06437	0.0136905	3.18365e-06	4.71813e-06	1.11968e-05	0.0679039	1.0665 [1.04,1.0955]
LVMI	2	rs73027809	168038635	0.1171	intronic	XIRP2	XIRP2	-9	1665929	-9	0	A	G	0.013	-0.0913858	0.016391	2.21347	2.26535	4.021e-08	4.34359e-08	1.28315e-07		-0.047814	0.0129441	0.000240452	0.000227623	0.000268204	0.262625	0.9533 [0.93,0.9778]	0.06437	0.0136905	3.18365e-06	4.71813e-06	1.11968e-05	0.0679039	1.0665 [1.04,1.0955]
LVMI	2	rs77729004	168038804	0.1171	intronic	XIRP2	XIRP2	-9	1665930	-9	0	A	G	0.013	-0.0913858	0.016391	2.21347	2.26535	4.021e-08	4.34359e-08	1.28315e-07		-0.047814	0.0129441	0.000240452	0.000227623	0.000268204	0.262625	0.9533 [0.93,0.9778]	0.06437	0.0136905	3.18365e-06	4.71813e-06	1.11968e-05	0.0679039	1.0665 [1.04,1.0955]
LVMI	2	rs73027812	168038816	0.1171	intronic	XIRP2	XIRP2	-9	1665931	-9	0	A	G	0.013	-0.0913858	0.016391	2.21347	2.26535	4.021e-08	4.34359e-08	1.28315e-07		-0.047814	0.0129441	0.000240452	0.000227623	0.000268204	0.262625	0.9533 [0.93,0.9778]	0.06437	0.0136905	3.18365e-06	4.71813e-06	1.11968e-05	0.0679039	1.0665 [1.04,1.0955]
LVMI	2	rs16853161	168038941	0.1171	intronic	XIRP2	XIRP2	-9	1665932	-9	0	A	G	0.013	-0.0913858	0.016391	2.21347	2.26535	4.021e-08	4.34359e-08	1.28315e-07		-0.047814	0.0129441	0.000240452	0.000227623	0.000268204	0.262625	0.9533 [0.93,0.9778]	0.06437	0.0136905	3.18365e-06	4.71813e-06	1.11968e-05	0.0679039	1.0665 [1.04,1.0955]
LVMI	2	rs16853163	168039035	0.1171	intronic	XIRP2	XIRP2	-9	1665933	-9	0	A	G	0.013	-0.0913858	0.016391	2.21347	2.26535	4.021e-08	4.34359e-08	1.28315e-07		-0.047814	0.0129441	0.000240452	0.000227623	0.000268204	0.262625	0.9533 [0.93,0.9778]	0.06437	0.0136905	3.18365e-06	4.71813e-06	1.11968e-05	0.0679039	1.0665 [1.04,1.0955]
LVMI	2	rs16853164	168039045	0.1171	intronic	XIRP2	XIRP2	-9	1665934	-9	0	A	G	0.013	-0.0913858	0.016391	2.21347	2.26535	4.021e-08	4.34359e-08	1.28315e-07		-0.047814	0.0129441	0.000240452	0.000227623	0.000268204	0.262625	0.9533 [0.93,0.9778]	0.06437	0.0136905	3.18365e-06	4.71813e-06	1.11968e-05	0.0679039	1.0665 [1.04,1.0955]
LVMI	2	rs57000446	168039406	0.1171	intronic	XIRP2	XIRP2	-9	1665935	-9	0	A	G	0.013	-0.0913858	0.016391	2.21347	2.26535	4.021e-08	4.34359e-08	1.28315e-07		-0.047814	0.0129441	0.000240452	0.000227623	0.000268204	0.262625	0.9533 [0.93,0.9778]	0.06437	0.0136905	3.18365e-06	4.71813e-06	1.11968e-05	0.0679039	1.0665 [1.04,1.0955]
LVMI	2	rs73027816	168039968	0.1171	intronic	XIRP2	XIRP2	-9	1665937	-9	0	A	G	0.013	-0.0913858	0.016391	2.21347	2.26535	4.021e-08	4.34359e-08	1.28315e-07		-0.047814	0.0129441	0.000240452	0.000227623	0.000268204	0.262625	0.9533 [0.93,0.9778]	0.06437	0.0136905	3.18365e-06	4.71813e-06	1.11968e-05	0.0679039	1.0665 [1.04,1.0955]
LVMI	2	rs7604418	168040046	0.1171	intronic	XIRP2	XIRP2	-9	1665938	-9	0	A	G	0.013	-0.0913858	0.016391	2.21347	2.26535	4.021e-08	4.34359e-08	1.28315e-07		-0.047814	0.0129441	0.000240452	0.000227623	0.000268204	0.262625	0.9533 [0.93,0.9778]	0.06437	0.0136905	3.18365e-06	4.71813e-06	1.11968e-05	0.0679039	1.0665 [1.04,1.0955]
LVMI	2	rs73027817	168040101	0.1171	intronic	XIRP2	XIRP2	-9	1665939	-9	0	A	G	0.013	-0.0913858	0.016391	2.21347	2.26535	4.021e-08	4.34359e-08	1.28315e-07		-0.047814	0.0129441	0.000240452	0.000227623	0.000268204	0.262625	0.9533 [0.93,0.9778]	0.06437	0.0136905	3.18365e-06	4.71813e-06	1.11968e-05	0.0679039	1.0665 [1.04,1.0955]
LVMI	2	rs7578058	168040115	0.1171	intronic	XIRP2	XIRP2	-9	1665940	-9	0	A	G	0.013	-0.0913858	0.016391	2.21347	2.26535	4.021e-08	4.34359e-08	1.28315e-07		-0.047814	0.0129441	0.000240452	0.000227623	0.000268204	0.262625	0.9533 [0.93,0.9778]	0.06437	0.0136905	3.18365e-06	4.71813e-06	1.11968e-05	0.0679039	1.0665 [1.04,1.0955]
LVMI	2	rs7565857	168040273	0.1219	intronic	XIRP2	XIRP2	-9	1665941	-9	0	A	G	0.013	-0.0913858	0.016391	2.21347	2.26535	4.021e-08	4.34359e-08	1.28315e-07		-0.047814	0.0129441	0.000240452	0.000227623	0.000268204	0.262625	0.9533 [0.93,0.9778]	0.06437	0.0136905	3.18365e-06	4.71813e-06	1.11968e-05	0.0679039	1.0665 [1.04,1.0955]
LVMI	2	rs7605024	168040558	0.1171	intronic	XIRP2	XIRP2	-9	1665944	-9	0	A	G	0.013	-0.0913858	0.016391	2.21347	2.26535	4.021e-08	4.34359e-08	1.28315e-07		-0.047814	0.0129441	0.000240452	0.000227623	0.000268204	0.262625	0.9533 [0.93,0.9778]	0.06437	0.0136905	3.18365e-06	4.71813e-06	1.11968e-05	0.0679039	1.0665 [1.04,1.0955]
LVMI	2	rs146010076	168040636	0.1171	intronic	XIRP2	XIRP2	-9	1665945	-9	0	A	G	0.013	-0.0913858	0.016391	2.21347	2.26535	4.021e-08	4.34359e-08	1.28315e-07		-0.047814	0.0129441	0.000240452	0.000227623	0.000268204	0.262625	0.9533 [0.93,0.9778]	0.06437	0.0136905	3.18365e-06	4.71813e-06	1.11968e-05	0.0679039	1.0665 [1.04,1.0955]
LVMI	2	rs10497320	168040906	0.1171	intronic	XIRP2	XIRP2	-9	1665946	-9	0	A	G	0.013	-0.0913858	0.016391	2.21347	2.26535	4.021e-08	4.34359e-08	1.28315e-07		-0.047814	0.0129441	0.000240452	0.000227623	0.000268204	0.262625	0.9533 [0.93,0.9778]	0.06437	0.0136905	3.18365e-06	4.71813e-06	1.11968e-05	0.0679039	1.0665 [1.04,1.0955]
LVMI	2	rs16853169	168041152	0.1171	splicing	XIRP2	XIRP2	-9	1665947	-9	0	A	G	0.013	-0.0913858	0.016391	2.21347	2.26535	4.021e-08	4.34359e-08	1.28315e-07		-0.047814	0.0129441	0.000240452	0.000227623	0.000268204	0.262625	0.9533 [0.93,0.9778]	0.06437	0.0136905	3.18365e-06	4.71813e-06	1.11968e-05	0.0679039	1.0665 [1.04,1.0955]
LVMI	2	rs1479593	168041832	0.1171	intronic	XIRP2	XIRP2	-9	1665948	-9	0	A	G	0.013	-0.0913858	0.016391	2.21347	2.26535	4.021e-08	4.34359e-08	1.28315e-07		-0.047814	0.0129441	0.000240452	0.000227623	0.000268204	0.262625	0.9533 [0.93,0.9778]	0.06437	0.0136905	3.18365e-06	4.71813e-06	1.11968e-05	0.0679039	1.0665 [1.04,1.0955]
LVMI	2	rs73027825	168042412	0.1171	intronic	XIRP2	XIRP2	-9	1665953	-9	0	A	G	0.013	-0.0913858	0.016391	2.21347	2.26535	4.021e-08	4.34359e-08	1.28315e-07		-0.047814	0.0129441	0.000240452	0.000227623	0.000268204	0.262625	0.9533 [0.93,0.9778]	0.06437	0.0136905	3.18365e-06	4.71813e-06	1.11968e-05	0.0679039	1.0665 [1.04,1.0955]
LVMI	2	rs79704019	168042760	0.1171	intronic	XIRP2	XIRP2	-9	1665956	-9	0	A	G	0.013	-0.0913858	0.016391	2.21347	2.26535	4.021e-08	4.34359e-08	1.28315e-07		-0.047814	0.0129441	0.000240452	0.000227623	0.000268204	0.262625	0.9533 [0.93,0.9778]	0.06437	0.0136905	3.18365e-06	4.71813e-06	1.11968e-05	0.0679039	1.0665 [1.04,1.0955]
LVMI	2	rs60361159	168042768	0.1171	intronic	XIRP2	XIRP2	-9	1665957	-9	0	A	G	0.013	-0.0913858	0.016391	2.21347	2.26535	4.021e-08	4.34359e-08	1.28315e-07		-0.047814	0.0129441	0.000240452	0.000227623	0.000268204	0.262625	0.9533 [0.93,0.9778]	0.06437	0.0136905	3.18365e-06	4.71813e-06	1.11968e-05	0.0679039	1.0665 [1.04,1.0955]
LVMI	2	rs7577527	168042901	0.1171	intronic	XIRP2	XIRP2	-9	1665958	-9	0	A	G	0.013	-0.0913858	0.016391	2.21347	2.26535	4.021e-08	4.34359e-08	1.28315e-07		-0.047814	0.0129441	0.000240452	0.000227623	0.000268204	0.262625	0.9533 [0.93,0.9778]	0.06437	0.0136905	3.18365e-06	4.71813e-06	1.11968e-05	0.0679039	1.0665 [1.04,1.0955]
LVMI	2	rs16853177	168043347	0.1171	intronic	XIRP2	XIRP2	-9	1665962	-9	0	A	G	0.013	-0.0913858	0.016391	2.21347	2.26535	4.021e-08	4.34359e-08	1.28315e-07		-0.047814	0.0129441	0.000240452	0.000227623	0.000268204	0.262625	0.9533 [0.93,0.9778]	0.06437	0.0136905	3.18365e-06	4.71813e-06	1.11968e-05	0.0679039	1.0665 [1.04,1.0955]
LVMI	2	rs16853179	168043455	0.1171	intronic	XIRP2	XIRP2	-9	1665963	-9	0	A	G	0.013	-0.0913858	0.016391	2.21347	2.26535	4.021e-08	4.34359e-08	1.28315e-07		-0.047814	0.0129441	0.000240452	0.000227623	0.000268204	0.262625	0.9533 [0.93,0.9778]	0.06437	0.0136905	3.18365e-06	4.71813e-06	1.11968e-05	0.0679039	1.0665 [1.04,1.0955]
LVMI	2	rs16853180	168043937	0.1171	UTR5	XIRP2	XIRP2	-9	1665964	-9	0	A	G	0.013	-0.0913858	0.016391	2.21347	2.26535	4.021e-08	4.34359e-08	1.28315e-07		-0.047814	0.0129441	0.000240452	0.000227623	0.000268204	0.262625	0.9533 [0.93,0.9778]	0.06437	0.0136905	3.18365e-06	4.71813e-06	1.11968e-05	0.0679039	1.0665 [1.04,1.0955]
LVMI	2	rs73025731	168034818	0.1172	intronic	XIRP2	XIRP2	-9	1665888	-9	0	A	G	0.013	-0.0913901	0.0164032	2.1744	2.22526	4.10972e-08	4.44711e-08	1.31419e-07		-0.0481075	0.0129466	0.000220924	0.000209012	0.000247074	0.26091	0.953 [0.93,0.9775]	0.0641766	0.0136951	3.42868e-06	5.10085e-06	1.2084e-05	0.0682679	1.0663 [1.04,1.0953]
LVMI	2	rs138492108	168013801	0.1172	intronic	XIRP2	XIRP2	-9	1665665	-9	0	A	G	0.013	-0.091395	0.0164051	2.2498	2.30436	4.12167e-08	4.46491e-08	1.32417e-07		-0.0477563	0.0129468	0.000245327	0.00023227	0.000273445	0.26344	0.9534 [0.93,0.9779]	0.0644446	0.0136903	3.10164e-06	4.59629e-06	1.09281e-05	0.0679039	1.0666 [1.04,1.0956]
LVMI	2	rs75178620	168034369	0.1221	intronic	XIRP2	XIRP2	-9	1665882	-9	0	A	G	0.013	-0.091395	0.0164051	2.2498	2.30436	4.12167e-08	4.46491e-08	1.32417e-07		-0.0477563	0.0129468	0.000245327	0.00023227	0.000273445	0.26344	0.9534 [0.93,0.9779]	0.0644446	0.0136903	3.10164e-06	4.59629e-06	1.09281e-05	0.0679039	1.0666 [1.04,1.0956]
LVMI	2	rs16853181	168044579	0.1188	intronic	XIRP2	XIRP2	-9	1665966	-9	0	A	G	0.013	-0.0914862	0.0164292	2.03574	2.08124	4.16119e-08	4.56524e-08	1.34939e-07		-0.0463961	0.0129402	0.000363149	0.00034474	0.000399267	0.298017	0.9547 [0.93,0.9792]	0.065569	0.0136689	2.02235e-06	3.03699e-06	7.52999e-06	0.0679039	1.0678 [1.04,1.0968]
LVMI	2	rs73027839	168047304	0.1171	intronic	XIRP2	XIRP2	-9	1665975	-9	0	A	G	0.013	-0.0914862	0.0164292	2.03574	2.08124	4.16119e-08	4.56524e-08	1.34939e-07		-0.0463961	0.0129402	0.000363149	0.00034474	0.000399267	0.298017	0.9547 [0.93,0.9792]	0.065569	0.0136689	2.02235e-06	3.03699e-06	7.52999e-06	0.0679039	1.0678 [1.04,1.0968]
LVMI	2	rs78737783	168048477	0.1171	intronic	XIRP2	XIRP2	-9	1665978	-9	0	A	G	0.013	-0.0914862	0.0164292	2.03574	2.08124	4.16119e-08	4.56524e-08	1.34939e-07		-0.0463961	0.0129402	0.000363149	0.00034474	0.000399267	0.298017	0.9547 [0.93,0.9792]	0.065569	0.0136689	2.02235e-06	3.03699e-06	7.52999e-06	0.0679039	1.0678 [1.04,1.0968]
LVMI	2	rs34186219	168049000	0.1171	intronic	XIRP2	XIRP2	-9	1665979	-9	0	A	G	0.013	-0.0914862	0.0164292	2.03574	2.08124	4.16119e-08	4.56524e-08	1.34939e-07		-0.0463961	0.0129402	0.000363149	0.00034474	0.000399267	0.298017	0.9547 [0.93,0.9792]	0.065569	0.0136689	2.02235e-06	3.03699e-06	7.52999e-06	0.0679039	1.0678 [1.04,1.0968]
LVMI	2	rs73027841	168049192	0.1171	intronic	XIRP2	XIRP2	-9	1665982	-9	0	A	G	0.013	-0.0914862	0.0164292	2.03574	2.08124	4.16119e-08	4.56524e-08	1.34939e-07		-0.0463961	0.0129402	0.000363149	0.00034474	0.000399267	0.298017	0.9547 [0.93,0.9792]	0.065569	0.0136689	2.02235e-06	3.03699e-06	7.52999e-06	0.0679039	1.0678 [1.04,1.0968]
LVMI	2	rs73027843	168049509	0.1171	intronic	XIRP2	XIRP2	-9	1665983	-9	0	A	G	0.013	-0.0914862	0.0164292	2.03574	2.08124	4.16119e-08	4.56524e-08	1.34939e-07		-0.0463961	0.0129402	0.000363149	0.00034474	0.000399267	0.298017	0.9547 [0.93,0.9792]	0.065569	0.0136689	2.02235e-06	3.03699e-06	7.52999e-06	0.0679039	1.0678 [1.04,1.0968]
LVMI	2	rs16853189	168050067	0.1157	intronic	XIRP2	XIRP2	-9	1665985	-9	0	A	G	0.013	-0.0914862	0.0164292	2.03574	2.08124	4.16119e-08	4.56524e-08	1.34939e-07		-0.0463961	0.0129402	0.000363149	0.00034474	0.000399267	0.298017	0.9547 [0.93,0.9792]	0.065569	0.0136689	2.02235e-06	3.03699e-06	7.52999e-06	0.0679039	1.0678 [1.04,1.0968]
LVMI	2	rs76138924	168051101	0.1158	intronic	XIRP2	XIRP2	-9	1665987	-9	0	A	G	0.013	-0.0914862	0.0164292	2.03574	2.08124	4.16119e-08	4.56524e-08	1.34939e-07		-0.0463961	0.0129402	0.000363149	0.00034474	0.000399267	0.298017	0.9547 [0.93,0.9792]	0.065569	0.0136689	2.02235e-06	3.03699e-06	7.52999e-06	0.0679039	1.0678 [1.04,1.0968]
LVMI	2	rs79061379	168051461	0.1158	intronic	XIRP2	XIRP2	-9	1665989	-9	0	A	G	0.013	-0.0914862	0.0164292	2.03574	2.08124	4.16119e-08	4.56524e-08	1.34939e-07		-0.0463961	0.0129402	0.000363149	0.00034474	0.000399267	0.298017	0.9547 [0.93,0.9792]	0.065569	0.0136689	2.02235e-06	3.03699e-06	7.52999e-06	0.0679039	1.0678 [1.04,1.0968]
LVMI	2	rs77816235	168051789	0.1158	intronic	XIRP2	XIRP2	-9	1665991	-9	0	A	G	0.013	-0.0914862	0.0164292	2.03574	2.08124	4.16119e-08	4.56524e-08	1.34939e-07		-0.0463961	0.0129402	0.000363149	0.00034474	0.000399267	0.298017	0.9547 [0.93,0.9792]	0.065569	0.0136689	2.02235e-06	3.03699e-06	7.52999e-06	0.0679039	1.0678 [1.04,1.0968]
LVMI	2	rs16853201	168054088	0.1169	intronic	XIRP2	XIRP2	-9	1665999	-9	0	A	G	0.013	-0.0914862	0.0164292	2.03574	2.08124	4.16119e-08	4.56524e-08	1.34939e-07		-0.0463961	0.0129402	0.000363149	0.00034474	0.000399267	0.298017	0.9547 [0.93,0.9792]	0.065569	0.0136689	2.02235e-06	3.03699e-06	7.52999e-06	0.0679039	1.0678 [1.04,1.0968]
LVMI	2	rs989007	168054816	0.1158	intronic	XIRP2	XIRP2	-9	1666001	-9	0	A	G	0.013	-0.0914862	0.0164292	2.03574	2.08124	4.16119e-08	4.56524e-08	1.34939e-07		-0.0463961	0.0129402	0.000363149	0.00034474	0.000399267	0.298017	0.9547 [0.93,0.9792]	0.065569	0.0136689	2.02235e-06	3.03699e-06	7.52999e-06	0.0679039	1.0678 [1.04,1.0968]
LVMI	2	rs2390548	168055739	0.1158	intronic	XIRP2	XIRP2	-9	1666003	-9	0	A	G	0.013	-0.0914862	0.0164292	2.03574	2.08124	4.16119e-08	4.56524e-08	1.34939e-07		-0.0463961	0.0129402	0.000363149	0.00034474	0.000399267	0.298017	0.9547 [0.93,0.9792]	0.065569	0.0136689	2.02235e-06	3.03699e-06	7.52999e-06	0.0679039	1.0678 [1.04,1.0968]
LVMI	2	rs78430257	168056860	0.1155	intronic	XIRP2	XIRP2	-9	1666005	-9	0	A	G	0.013	-0.0914862	0.0164292	2.03574	2.08124	4.16119e-08	4.56524e-08	1.34939e-07		-0.0463961	0.0129402	0.000363149	0.00034474	0.000399267	0.298017	0.9547 [0.93,0.9792]	0.065569	0.0136689	2.02235e-06	3.03699e-06	7.52999e-06	0.0679039	1.0678 [1.04,1.0968]
LVMI	2	rs16853221	168066491	0.1155	intronic	XIRP2	XIRP2	-9	1666035	-9	0	A	G	0.013	-0.0914862	0.0164292	2.03574	2.08124	4.16119e-08	4.56524e-08	1.34939e-07		-0.0463961	0.0129402	0.000363149	0.00034474	0.000399267	0.298017	0.9547 [0.93,0.9792]	0.065569	0.0136689	2.02235e-06	3.03699e-06	7.52999e-06	0.0679039	1.0678 [1.04,1.0968]
LVMI	2	rs17616252	167976692	0.1183	intronic	XIRP2	XIRP2	-9	1665492	-9	0	A	G	0.013	-0.0913943	0.0164417	2.09995	2.14603	4.3764e-08	4.74472e-08	1.37312e-07		-0.0483341	0.0129431	0.000205629	0.000194476	0.000230899	0.258531	0.9528 [0.93,0.9773]	0.0638119	0.0136966	3.89576e-06	5.66265e-06	1.30394e-05	0.0741299	1.0659 [1.04,1.0949]
LVMI	2	rs75188073	167978997	0.1164	intronic	XIRP2	XIRP2	-9	1665498	-9	0	A	G	0.013	-0.0913943	0.0164417	2.09995	2.14603	4.3764e-08	4.74472e-08	1.37312e-07		-0.0483341	0.0129431	0.000205629	0.000194476	0.000230899	0.258531	0.9528 [0.93,0.9773]	0.0638119	0.0136966	3.89576e-06	5.66265e-06	1.30394e-05	0.0741299	1.0659 [1.04,1.0949]
LVMI	2	rs17616439	167992053	0.1158	ncRNA_intronic	XIRP2-AS1	XIRP2-AS1	-9	1665544	-9	0	A	G	0.013	-0.0913943	0.0164417	2.09995	2.14603	4.3764e-08	4.74472e-08	1.37312e-07		-0.0483341	0.0129431	0.000205629	0.000194476	0.000230899	0.258531	0.9528 [0.93,0.9773]	0.0638119	0.0136966	3.89576e-06	5.66265e-06	1.30394e-05	0.0741299	1.0659 [1.04,1.0949]
LVMI	2	rs17551389	167997309	0.116	ncRNA_intronic	XIRP2-AS1	XIRP2-AS1	-9	1665561	-9	0	A	G	0.013	-0.0913943	0.0164417	2.09995	2.14603	4.3764e-08	4.74472e-08	1.37312e-07		-0.0483341	0.0129431	0.000205629	0.000194476	0.000230899	0.258531	0.9528 [0.93,0.9773]	0.0638119	0.0136966	3.89576e-06	5.66265e-06	1.30394e-05	0.0741299	1.0659 [1.04,1.0949]
LVMI	2	rs1004769	167997817	0.1166	intronic	XIRP2	XIRP2	-9	1665563	-9	0	A	G	0.013	-0.0913943	0.0164417	2.09995	2.14603	4.3764e-08	4.74472e-08	1.37312e-07		-0.0483341	0.0129431	0.000205629	0.000194476	0.000230899	0.258531	0.9528 [0.93,0.9773]	0.0638119	0.0136966	3.89576e-06	5.66265e-06	1.30394e-05	0.0741299	1.0659 [1.04,1.0949]
trig	1	rs7525463	218860879	0.1561	ncRNA_intronic	MIR548F3	MIR548F3	-9	815075	-9	0	A	G	0.034	-0.401036	0.0711782	0.542154	0.54535	2.64748e-08	2.50995e-08	5.54719e-08		-0.266772	0.0486936	5.69859e-08	5.51999e-08	9.99151e-08	0.0364287	0.7658 [0.7,0.8425]	0.19484	0.059586	0.00112053	0.00113866	0.00130526	0.879244	1.2151 [1.08,1.3656]
trig	1	rs11485142	218833214	0.1862	ncRNA_intronic	MIR548F3	MIR548F3	-9	814868	-9	0	A	G	0.032	-0.388533	0.0693017	0.546769	0.550049	3.08888e-08	2.91068e-08	6.3157e-08		-0.248417	0.0474212	2.05709e-07	2.05965e-07	3.52124e-07	0.0364287	0.78 [0.71,0.856]	0.199612	0.0565628	0.000440174	0.000440877	0.000512639	0.871609	1.2209 [1.09,1.3641]
trig	1	rs5781068	218838976	0.1728	ncRNA_intronic	MIR548F3	MIR548F3	-9	814893	-9	0	A	G	0.032	-0.388533	0.0693017	0.546769	0.550049	3.08888e-08	2.91068e-08	6.3157e-08		-0.248417	0.0474212	2.05709e-07	2.05965e-07	3.52124e-07	0.0364287	0.78 [0.71,0.856]	0.199612	0.0565628	0.000440174	0.000440877	0.000512639	0.871609	1.2209 [1.09,1.3641]
trig	1	rs28420835	218840828	0.1728	ncRNA_intronic	MIR548F3	MIR548F3	-9	814910	-9	0	A	G	0.032	-0.388533	0.0693017	0.546769	0.550049	3.08888e-08	2.91068e-08	6.3157e-08		-0.248417	0.0474212	2.05709e-07	2.05965e-07	3.52124e-07	0.0364287	0.78 [0.71,0.856]	0.199612	0.0565628	0.000440174	0.000440877	0.000512639	0.871609	1.2209 [1.09,1.3641]
trig	1	rs7527236	218846832	0.1534	ncRNA_intronic	MIR548F3	MIR548F3	-9	814975	-9	0	A	G	0.036	-0.410154	0.0733233	0.546132	0.549363	3.31067e-08	3.15525e-08	6.8608e-08		-0.257626	0.0491093	1.9782e-07	1.99011e-07	3.42152e-07	0.0364287	0.7729 [0.7,0.851]	0.221244	0.0612282	0.000320496	0.000325297	0.000388029	0.871609	1.2476 [1.11,1.4067]
totalchol	9	rs7033776	36704465	0.4104	intergenic	MELK	26785	-9	6869852	-9	0	A	G	0.029	0.229632	0.0414607	1.31249	1.32727	4.33262e-08	4.11744e-08	8.22698e-08		0.098711	0.0321648	0.00221879	0.00227983	0.00262773	0.488642	1.1037 [1.04,1.1756]	-0.183213	0.0335166	6.0918e-08	5.60292e-08	9.55783e-08	0.13497	0.8326 [0.78,0.8891]
eos	1	rs2355879	18732860	0.138	intergenic	IGSF21	27883	-9	91083	-9	0	A	G	-0.006	0.0912618	0.0160658	0.427985	0.428476	1.7738e-08	1.68807e-08	2.88157e-08		0.0427589	0.0123405	0.000551505	0.000558994	0.000626014	0.398337	1.0437 [1.02,1.0692]	-0.06587	0.0120624	5.89811e-08	5.82549e-08
eos	1	rs6664638	18734181	0.1386	intergenic	IGSF21	29204	-9	91092	-9	0	A	G	-0.006	0.0912618	0.0160658	0.427985	0.428476	1.7738e-08	1.68807e-08	2.88157e-08		0.0427589	0.0123405	0.000551505	0.000558994	0.000626014	0.398337	1.0437 [1.02,1.0692]	-0.06587	0.0120624	5.89811e-08	5.82549e-08
eos	1	rs6664427	18734604	0.1386	intergenic	IGSF21	29627	-9	91094	-9	0	A	G	-0.006	0.0912618	0.0160658	0.427985	0.428476	1.7738e-08	1.68807e-08	2.88157e-08		0.0427589	0.0123405	0.000551505	0.000558994	0.000626014	0.398337	1.0437 [1.02,1.0692]	-0.06587	0.0120624	5.89811e-08	5.82549e-08
eos	1	rs1009039	18734931	0.1386	intergenic	IGSF21	29954	-9	91096	-9	0	A	G	-0.006	0.0912618	0.0160658	0.427985	0.428476	1.7738e-08	1.68807e-08	2.88157e-08		0.0427589	0.0123405	0.000551505	0.000558994	0.000626014	0.398337	1.0437 [1.02,1.0692]	-0.06587	0.0120624	5.89811e-08	5.82549e-08
eos	1	rs1568342	18735266	0.1386	intergenic	IGSF21	30289	-9	91099	-9	0	A	G	-0.006	0.0912618	0.0160658	0.427985	0.428476	1.7738e-08	1.68807e-08	2.88157e-08		0.0427589	0.0123405	0.000551505	0.000558994	0.000626014	0.398337	1.0437 [1.02,1.0692]	-0.06587	0.0120624	5.89811e-08	5.82549e-08
eos	1	rs1547552	18736202	0.1386	intergenic	IGSF21	31225	-9	91101	-9	0	A	G	-0.006	0.0912618	0.0160658	0.427985	0.428476	1.7738e-08	1.68807e-08	2.88157e-08		0.0427589	0.0123405	0.000551505	0.000558994	0.000626014	0.398337	1.0437 [1.02,1.0692]	-0.06587	0.0120624	5.89811e-08	5.82549e-08
eos	1	rs2176655	18736474	0.1386	intergenic	IGSF21	31497	-9	91104	-9	0	A	G	-0.006	0.0912618	0.0160658	0.427985	0.428476	1.7738e-08	1.68807e-08	2.88157e-08		0.0427589	0.0123405	0.000551505	0.000558994	0.000626014	0.398337	1.0437 [1.02,1.0692]	-0.06587	0.0120624	5.89811e-08	5.82549e-08
eos	1	rs7513256	18732765	0.1381	intergenic	IGSF21	27788	-9	91082	-9	0	A	G	-0.006	0.0910626	0.0160899	0.437433	0.437988	1.99804e-08	1.90652e-08	3.24369e-08		0.0431341	0.0123352	0.000490217	0.000497407	0.000559329	0.387284	1.0441 [1.02,1.0696]	-0.0654565	0.0120645	7.15094e-08	7.07927e-08
eos	1	rs1878975	18733117	0.1457	intergenic	IGSF21	28140	-9	91085	-9	0	A	G	-0.008	0.0898142	0.0163529	0.435734	0.436248	5.18621e-08	4.96862e-08	8.36168e-08		0.0447343	0.0125571	0.000383653	0.000382893	0.000425875	0.347931	1.0457 [1.02,1.0718]	-0.0594436	0.0123185	1.59955e-06	1.58529e-06
fev1	3	rs12714812	74813002	0.4465	intergenic	CNTN3	242711	-9	2319085	-9	0	A	G	-0.017	-0.118741	0.0214782	0.510733	0.513405	4.46246e-08	4.52067e-08	8.86477e-08		-0.0730513	0.0161937	7.14821e-06	6.35272e-06	7.85307e-06	0.108716	0.9296 [0.9,0.9595]	0.0515046	0.0165267	0.00187829	0.00178164
neutro	18	rs142030841	34371947	0.04242	intronic	TPGS2	TPGS2	-9	11177155	-9	0	A	G	-0.02	-0.223761	0.0406049	0.634258	0.637751	4.6504e-08	4.39904e-08	7.28265e-08		-0.187714	0.0354323	1.42394e-07	1.30496e-07	1.89976e-07			0.0780889	0.0254491	0.00220632	0.00225462
menarche	16	rs12447191	62199299	0.1712	intergenic	CDH8	128560	-9	10523440	-9	0	A	G	-0.001	-0.653899	0.109152	0.798006	0.825902	5.03331e-09	5.27363e-09	2.79601e-08		-0.367997	0.0853146	0.0853146	1.84672e-05	1.84672e-05	2.67831e-05	0.60204	0.390626	0.084744	5.19759e-06	5.03612e-06	5.03612e-06
menarche	16	rs57477941	62200478	0.1712	intergenic	CDH8	129739	-9	10523452	-9	0	A	G	-0.001	-0.653899	0.109152	0.798006	0.825902	5.03331e-09	5.27363e-09	2.79601e-08		-0.367997	0.0853146	0.0853146	1.84672e-05	1.84672e-05	2.67831e-05	0.60204	0.390626	0.084744	5.19759e-06	5.03612e-06	5.03612e-06
menarche	16	rs58758386	62201228	0.1715	intergenic	CDH8	130489	-9	10523456	-9	0	A	G	-0.001	-0.653899	0.109152	0.798006	0.825902	5.03331e-09	5.27363e-09	2.79601e-08		-0.367997	0.0853146	0.0853146	1.84672e-05	1.84672e-05	2.67831e-05	0.60204	0.390626	0.084744	5.19759e-06	5.03612e-06	5.03612e-06
